# Supplementary material for: Risk factors for prevalent hepatitis C virus-infection among inmates in a state prison system in Mexico
Source: PLoS One. 2017 Jun 27;12(6):e0179931. doi: 10.1371/journal.pone.0179931 (PMC5487058; doi:10.1371/journal.pone.0179931)
Supplement: S1 File — (TXT) [file pone.0179931.s001.txt]

paciente	cereso	hcv	cipruebas	ciestudio	ciencuesta	gender	gender_bi	Wft	Wfs	mi_age	mi_escol	mi_civil	mi_empleo	mi_kn_riesgo	mi_tattoo_prev	mi_n_tattoo_prev	mi_tatto_prev_inprision	mi_oh_prev	mi_oh_prev_drunk_daweek	mi_drugprev	mi_drugprev_mj	mi_drugprev_coca	mi_drugprev_hero	mi_drugprev_crack	mi_drugprev_meth	mi_drugprev_amph	mi_drugprev_inhala	mi_drugprev_alucino	mi_drugprev_otra	mi_UDIprev	mi_shareUDIprev	mi_h_prevsex	mi_h_MSM_prev	mi_h_MSW_prev	mi_h_bi_prev	mi_h_MSW_prev_ex	mi_h_MSM_prev_ex	mi_h_MSW_prev_condom	mi_h_MSM_prev_condom	mi_w_prev_condom	mi_all_prevsex	mi_prev_incarc	mi_n_prev_incarc	mi_n_prev_inc_cat	mi_y_preso2	mi_t_preso_cat2	mi_t_to_freedom_d	mi_tattoo	mi_tattoo_t_to_1	mi_tattoo_n	mi_tattoo_who	mi_tattoo_mat	mi_tattoo_recyc_mat	mi_tattoo_where	mi_sex	mi_sex_w	mi_sex_m	mi_sex_bi	mi_sex_w_exc	mi_sex_m_exc	mi_outcome	mi_outcome_all	mi_oh	mi_drugs	mi_drug_mj	mi_drug_coca	mi_drug_hero	mi_drug_crack	mi_drug_meth	mi_drug_amph	mi_drug_inhala	mi_drug_allucino	mi_drug_otra	mi_idu	mi_sh_idu
1	1	0	1	1	1	hombre	hombre	1.021053	1.089888	24	Secundaria completa	1	si	no riesgo	si	1	si	si		si	si	si	no	no	no	no	no	no	no	no		1	no	si	0	1	0	Casi siempre			si	no		0 times				si	÷ 1o y 6º mes	1	Compañero  de celda		no	celda	no								no	no											
2	1	0	1	1	1	hombre	hombre	1.021053	1.089888	32	secundaria incompleta	2	si	no se	si	1	no	si	1	si	si	no	no	no	no	no	no	no	no	no		1	no	si	0	1	0	A veces			si	no		0 times				si		5	Compañero  de celda	Aguja de coser	no	celda	si	si	no	no	si	no	A veces	A veces	no	no											
3	1	0	1	1	1	hombre	hombre	1.021053	1.089888	41	primaria incompleta	2	si	no se	no	0		si	1	no												1	no	si	0	1	0	A veces			si	no		0 times	0.2465753	1 mes a 1 anho	1010	no							no								no	no											
4	1	0	1	1	1	hombre	hombre	1.021053	1.089888	34	primaria incompleta	2	si	bajo riesgo	si	1	no	si	2	si	si	no	no	no	no	no	no	no	no	no		1	no	si	0	1	0	A veces			si	no		0 times	7	1 a 9 anhos		si	Después del 6º mes	3	Compañero  de celda	Aguja de coser	no	celda	si	si	no	no	si	no	Nunca	Nunca	no	no											
5	1	0	1	1	1	hombre	hombre	1.021053	1.089888	26	primaria incompleta	2	si	bajo riesgo	no	0		si	4	si	si	si	no	no	no	no	no	si	no	no		1	no	si	0	1	0	A veces			si	no		0 times	4	1 a 9 anhos	452	no							si	si	no	no	si	no	A veces	A veces	no	no											
6	1	0	1	1	1	hombre	hombre	1.021053	1.089888	38	no fui	3	si	no se				si																																													no	no											
7	1	0	1	1	1	hombre	hombre	1.021053	1.089888	52	primaria incompleta	2	si	no se	no	0		si	2	no												1	no	si	0	1	0	Nunca			si							no							no								no	no											
8	1	0	1	1	1	hombre	hombre	1.021053	1.089888	27	primaria incompleta	1	si	#NAME?	si	4	no	si		si	si	si	no	no	no	no	si	no	no	no		1	no	si	0	1	0	A veces			si	no		0 times	4	1 a 9 anhos		si	Después del 6º mes	1	Tatuador	Vidrio	no se	celda	no								no	no											
9	1	0	1	1	1	hombre	hombre	1.021053	1.089888	33	preparatoria incompleta	2	si	#NAME?	no	0		si		no												1	no	si	0	1	0	Nunca			si	no		0 times	5	1 a 9 anhos		no							no								no	no											
10	1	0	1	1	1	hombre	hombre	1.021053	1.089888	32	otro	1	si	no riesgo	si	5	no	no	0	si	si	si	no	no	no	no	no	no	no	no		1	no	si	0	1	0	Nunca			si	si	5	>1 time	2	1 a 9 anhos	280	si	Después del 6º mes	1	Compañero  de celda	Aguja de coser	no	celda	si	si	no	no	si	no	Nunca	Nunca	no												
11	1	1	1	1	1	hombre	hombre	1.021053	1.089888	40	primaria incompleta	2	si	bajo riesgo	si	12	no	si		si												1	no	si	0	1	0	Nunca			si				1	1 mes a 1 anho		no							si	si	no	no	si	no	Nunca	Nunca	no	no											
12	1	0	1	1	1	hombre	hombre	1.021053	1.089888	37	primaria incompleta	1	si	Riesgo alto	si	no recuerdo	no	si		si	no	si	no	no	no	no	no	no	no	no		1	no	si	0	1	0	A veces			si	no		0 times				si			Yo solo	Aguja de coser	no	celda	si	si	no	no	si	no	A veces	A veces	si	no											
13	1	0	1	1	1	hombre	hombre	1.021053	1.089888	25	secundaria incompleta	3	si	no se	si	no recuerdo	no	si		si	no	no	no	si	no	no	no	no	no	no		1	no	si	0	1	0	A veces			si	no		0 times	1	1 mes a 1 anho																	no	no											
14	1	0	1	1	1	hombre	hombre	1.021053	1.089888	36																																																																	
15	1	0	1	1	1	hombre	hombre	1.021053	1.089888	49	universidad	2	si	bajo riesgo	no	0		si	1	no												1	no	si	0	1	0	Casi nunca			si	si	2	>1 time	6	1 a 9 anhos		no							si	si	no	no	si	no	Nunca	Nunca	no	no											
16	1	0	1	1	1	hombre	hombre	1.021053	1.089888	52	primaria incompleta	2	si	no riesgo	si	3	no	si		si	si	si	no	no	no	no	si	no	no	no		1	no	si	0	1	0	Nunca			si	no		0 times	7	1 a 9 anhos		no							no								no	si	si	no	no	no	no	no	no	no	no	no	
17	1	0	1	1	1	hombre	hombre	1.021053	1.089888	35	preparatoria incompleta	2	si	no se	si	3	no	si	1	no												1	no	si	0	1	0	Nunca			si	si			3	1 a 9 anhos		no							si	si	no	no	si	no	Nunca	Nunca	no	no											
18	1	0	1	1	1	hombre	hombre	1.021053	1.089888	29	primaria incompleta	1	si	#NAME?	si	no recuerdo	si	si	3	si	si	si	si	si	no	si	si	no	no	no		1	no	si	0	1	0	A veces			si	si	2	>1 time	0.2465753	1 mes a 1 anho	167	no							no								no	no											
19	1	0	1	1	1	hombre	hombre	1.021053	1.089888	33	primaria incompleta	2	si	no se	no	0		si		no												1	no	si	0	1	0	Nunca			si	no		0 times	6	1 a 9 anhos	2106	si	Después del 6º mes	4	Compañero  de celda	Aguja para inyectar	no se	celda	si	si	no	no	si	no	Nunca	Nunca	no	no											
20	1	0	1	1	1	hombre	hombre	1.021053	1.089888	60	preparatoria incompleta	3	si	bajo riesgo	no	0		si		no												1	no	si	0	1	0	Casi nunca			si	no		0 times	10	1 a 9 anhos		no							no								no	no											
21	1	0	1	1	1	hombre	hombre	1.021053	1.089888	21	secundaria incompleta	1	si	bajo riesgo	no	0		si		no												1		si			0	Nunca			si	no		0 times	2	1 a 9 anhos		no							si	si	no	no	si	no	Nunca	Nunca	si	no											
22	1	0	1	1	1	hombre	hombre	1.021053	1.089888	34	primaria incompleta	2	si	no riesgo	si		no															0	no	no	0	0	0				no	no		0 times				no							si	si	no	no	si	no	Casi nunca	Casi nunca		no											
23	1	0	1	1	1	hombre	hombre	1.021053	1.089888	25	primaria incompleta	2	si	no se	si	no recuerdo	no	si		si	si	no	no	no	no	no	no	no	no	no												si	1	1 time	2	1 a 9 anhos		no							si	si	no	no	si	no	Nunca	Nunca	no	no											
24	1	0	1	1	1	hombre	hombre	1.021053	1.089888	42	secundaria incompleta	2	si	no riesgo	no	0		no	0	no													no		0		0					no		0 times	3	1 a 9 anhos		no															no	no											
25	1	0	1	1	1	hombre	hombre	1.021053	1.089888	52	Secundaria completa	3	si	no se	no	0		si	2	no												1			0	0	0				si	no		0 times	6	1 a 9 anhos		no							no								no	no											
26	1	0	1	1	1	hombre	hombre	1.021053	1.089888	36	Secundaria completa	1	si	no riesgo	no	0		no	0	si										no		1	no	si	0	1	0	A veces			si	no		0 times	7	1 a 9 anhos		no							no								no	no											
27	1	0	1	1	1	hombre	hombre	1.021053	1.089888	32	bachillerato tecnico	2	si	no se	si	6	no	si		si	si	si	si	si	no	si	si	si	si	si	Rara vez	1	no	si	0	1	0	Casi siempre			si	no		0 times	8	1 a 9 anhos		no							si	si	no	no	si	no	Siempre	Siempre	no	no											
28	1	1	1	1	1	hombre	hombre	1.021053	1.089888	41	primaria incompleta	3	si	no se	si	8	si	si		si	si	si	si	si	si	si	si	si	no	si	Rara vez	1	no	si	0	1	0	Nunca			si	si	3	>1 time	5	1 a 9 anhos	128	si			Compañero  de celda	Aguja de coser	no	celda	no								no	no											
29	1	0	1	1	1	hombre	hombre	1.021053	1.089888	23	no fui	1	no	no se	si	2	no recuerdo	no	0	no												0	no	no							no	no		0 times											no								no	no											
30	1	0	1	1	0	hombre	hombre	1.021053	1.089888	21	primaria completa	1	no	no riesgo	si	3	no	no	0	si	si	no	no	no	no	no	no	no	no	no			no		0		0					no		0 times	1	1 mes a 1 anho		no							no								no	no											
31	1	0	1	1	1	hombre	hombre	1.021053	1.089888	32	bachillerato tecnico	2	si	bajo riesgo	si	1	no	si	2	si	si	si	no	no	no	no	si	no	no	no		1	no	si	0	1	0	Casi nunca			si	no		0 times	4	1 a 9 anhos		no							si	si	no	no	si	no	Nunca	Nunca	si	si	si	si	no	no	no	no	no	no	no	no	
32	1	0	1	1	1	hombre	hombre	1.021053	1.089888	47	secundaria incompleta	2	si	no riesgo	si	3	no	no	0	no												1	no	si	0	1	0	Nunca			si	no		0 times	7	1 a 9 anhos		si	Después del 6º mes	1	Tatuador	Aguja de coser	no	celda	si	si	no	no	si	no	Nunca	Nunca	no	no											
33	1	0	1	1	1	hombre	hombre	1.021053	1.089888	23	secundaria incompleta	1	si	no se	no	0		si	1	si	si	si	no	no	no	no	no	no	no	no		1	no	si	0	1	0	Nunca			si	no		0 times	3	1 a 9 anhos	2675	si	÷ 1o y 6º mes	1	Compañero  de celda	Aguja para inyectar	si	celda	no								no	no											
34	1	0	1	1	1	hombre	hombre	1.021053	1.089888	21	preparatoria completa	1	si	bajo riesgo	si	2	no	no	0	si	si	no	si	si	no	no	no	si	no	si	Nunca	1	no	si	0	1	0	Nunca			si	si	4	>1 time	2	1 a 9 anhos	780	si	÷ 1o y 6º mes	1	Yo solo	Aguja para inyectar	no		no								no	no											
35	1	0	1	1	1	hombre	hombre	1.021053	1.089888	22	preparatoria incompleta	1	si	bajo riesgo	si	1	no	si	3	no												1	no	si	0	1	0	A veces			si	no		0 times	4	1 a 9 anhos		si	Después del 6º mes	3	Tatuador	Aguja de coser	si	celda	si	si	no	no	si	no	A veces	A veces	si	si	si	si	no	no	no	no	no	no	no	no	
36	1	0	1	0	1	hombre	hombre	1.021053	1.089888	27	Secundaria completa	1	si	bajo riesgo	no	0		si	1	no												1	no	si	0	1	0	Casi nunca			si	no		0 times	5	1 a 9 anhos	3076	no							no								no	no											
37	1	0	1	1	1	hombre	hombre	1.021053	1.089888	54	Secundaria completa	1	si	no se	no	0		si		no												1	si	si	1	0	0	Siempre	Nunca		si	si	1	1 time	8	1 a 9 anhos		no							no								no	no											
38	1	0	1	1	1	hombre	hombre	1.021053	1.089888	38	Secundaria completa	1	si	bajo riesgo	no	0		si	0	si	no	si	no	no	no	no	no	no	no	no		1	no	si	0	1	0	Nunca			si	no		0 times	0.739726	1 mes a 1 anho		no							no								no	no											
39	1	0	1	1	1	hombre	hombre	1.021053	1.089888	44	preparatoria completa	2	si	#NAME?	no	0		si		no												1	no	si	0	1	0	Siempre			si	no		0 times	3	1 a 9 anhos		no							si	si	no	no	si	no	Siempre	Siempre	no	no											
40	1	0	1	1	1	hombre	hombre	1.021053	1.089888	54	primaria completa	2	si	no se	no	0		si		si	no	no	no	si	no	no	no	no	no	no		1	no	si	0	1	0	Nunca			si	no		0 times	5	1 a 9 anhos	2108	no							si	si	no	no	si	no	Nunca	Nunca	no	no											
41	1	0	1	1	1	hombre	hombre	1.021053	1.089888	40	primaria incompleta	2	si	no se	no	0		si		no													no		0		0					no		0 times				no							si	si	no	no	si	no	Nunca	Nunca	no	no											
42	1	0	1	1	0	hombre	hombre	1.021053	1.089888	50	no fui	2	si	no riesgo	no	0		si	1	no																						no		0 times	5	1 a 9 anhos		no							no								no	no											
43	1	0	1	1	0	hombre	hombre	1.021053	1.089888	41	primaria incompleta	3	si	bajo riesgo	si	3	no	si	3	no												1	no	si	0	1	0	A veces			si	no		0 times	4	1 a 9 anhos		no							si	si	no	no	si	no	Casi nunca	Casi nunca	no	no											
44	1	0	1	1	1	hombre	hombre	1.021053	1.089888	28	bachillerato tecnico	1	si	no riesgo				si	1	no												1	no	si	0	1	0	Siempre			si	no		0 times	4	1 a 9 anhos	2205								no								no	no											
45	1	0	1	1	1	hombre	hombre	1.021053	1.089888	33	secundaria incompleta	2	si	no se	no	0		si		no												1			0	0	0				si	no		0 times	3	1 a 9 anhos		no							si	si	no	no	si	no	Casi nunca	Casi nunca	no	no											
46	1	0	1	1	1	hombre	hombre	1.021053	1.089888	30	primaria incompleta	1	si	Riesgo alto	si	6	no	si	7	si	no	no	no	no	no	no	si	no	no	no		1	si	si	1	0	0	A veces	Siempre		si				8	1 a 9 anhos	12332								si	si	no	no	si	no	Casi nunca	Casi nunca	no	no											
47	1	0	1	1	1	hombre	hombre	1.021053	1.089888	41	bachillerato tecnico	2	si	no se	no	0		si		no												1	no	si	0	1	0	Casi siempre			si	no		0 times	2	1 a 9 anhos		no							si	si	no	no	si	no	A veces	A veces	no	no											
48	1	0	1	1	1	hombre	hombre	1.021053	1.089888	36	primaria incompleta	2	no	no se	no	0		si		no												1			0	0	0				si	no		0 times	0.2465753	1 mes a 1 anho		no							no								no	no											
49	1	0	1	1	0	hombre	hombre	1.021053	1.089888	28	primaria incompleta	1	si	#NAME?	no	0		si		si	si	no	no	no	no	no	no	no	no	no		1	no	si	0	1	0	Casi siempre			si	no		0 times	7	1 a 9 anhos		no							si	si	no	no	si	no	Nunca	Nunca	no												
50	1	0	1	1	1	hombre	hombre	1.021053	1.089888	55		3	si	bajo riesgo	no	0		si	1	no												1	no	si	0	1	0	A veces			si	no		0 times	4	1 a 9 anhos	1132	no							no								no	no											
51	1	0	1	0	1	hombre	hombre	1.021053	1.089888	28	primaria incompleta	2	si	no riesgo	no	0		si	3	no												1	no	si	0	1	0	Nunca			si	no		0 times	9	1 a 9 anhos		no							si	si	no	no	si	no	Nunca	Nunca	no	no											
52	1	0	1	1	1	hombre	hombre	1.021053	1.089888	24	no fui	1	si	no se	si	1	no	si	1	no												1	no	si	0	1	0	Siempre			si	no		0 times	0.739726	1 mes a 1 anho	159	no							no								no	no											
54	1	0	1	1	1	hombre	hombre	1.021053	1.089888	42	Secundaria completa	2	si	#NAME?	no	0		si		no												1	no	si	0	1	0	A veces			si	no		0 times	4	1 a 9 anhos		no							no								no	no											
55	1	0	1	1	1	hombre	hombre	1.021053	1.089888	36	bachillerato tecnico	2	si	no riesgo	no	0		no	0	no												1	no	si	0	1	0	Casi nunca			si	si	1	1 time	14	10 a 19 anhos		si	Después del 6º mes	3	Tatuador	Aguja para inyectar	si	celda	si	si	no	no	si	no	Casi nunca	Casi nunca	no	no											
56	1	0	1	1	1	hombre	hombre	1.021053	1.089888	39	primaria incompleta	2	si	no se	no	0		si	2	si	no	si	no	no	no	no	no	no	no	no		1	no	si	0	1	0	Siempre			si				15	10 a 19 anhos		no							si	si	no	no	si	no	Siempre	Siempre	no	no											
57	1	0	1	1	1	hombre	hombre	1.021053	1.089888	43	primaria incompleta	2	si	no se	si	2	no recuerdo	si		no												1	no	si	0	1	0	Nunca			si	no		0 times	3	1 a 9 anhos		no							si	si	no	no	si	no	Nunca	Nunca	no	no											
58	1	0	1	1	1	hombre	hombre	1.021053	1.089888	22	secundaria incompleta		no	#NAME?	si	7	no	si	3	si	si	no	no	si	no	no	no	no	no	no		0	no	no							no	no		0 times	1	1 mes a 1 anho		no															no	no											
59	1	0	1	1	1	hombre	hombre	1.021053	1.089888	33	primaria incompleta	2	si	bajo riesgo	si	3	no			si	si	si	no	no	no	no	no	no	no	no		1		si			0	Nunca			si	no		0 times				no							si	si	no	no	si	no	Nunca	Nunca													
60	1	0	1	1	1	hombre	hombre	1.021053	1.089888	50	no fui	2	si	no riesgo	no	0		si	1	no												1	no	si	0	1	0	Nunca			si	no		0 times	1	1 mes a 1 anho		no							no								no	no											
61	1	0	1	1	1	hombre	hombre	1.021053	1.089888	25	Secundaria completa	2	si	#NAME?	no	0		no	0	no												1	no	si	0	1	0	Casi nunca			si	no		0 times	0.2465753	1 mes a 1 anho		no							si	si	no	no	si	no	Nunca	Nunca	no	no											
62	1	0	1	1	1	hombre	hombre	1.021053	1.089888	54	no fui	2	si	no se	no	0		si	0	no												1	no	si	0	1	0	Nunca			si	no		0 times	4	1 a 9 anhos		si							si	no	si	no	no	si			no	no											
63	1	0	1	1	1	hombre	hombre	1.021053	1.089888	64	universidad		si	no riesgo	no	0		si	2	no												1	no	si	0	1	0	A veces			si	no		0 times				no							no								no	no											
64	1	0	1	1	1	hombre	hombre	1.021053	1.089888	53	no fui	2	si	no riesgo	no	0		no	0	no												1	no	si	0	1	0	Nunca			si	no		0 times	2	1 a 9 anhos		no															no	no											
65	1	0	1	1	1	hombre	hombre	1.021053	1.089888	50	preparatoria incompleta	2	si	bajo riesgo	no	0		no	0	no												1	no	si	0	1	0	Casi nunca			si	si	1	1 time	7	1 a 9 anhos		no							si	si	no	no	si	no	Casi nunca	Casi nunca	no	no											
66	1	0	1	1	1	hombre	hombre	1.021053	1.089888	31	preparatoria incompleta	1	si	no riesgo	no	0		no	0	no												0	no	no	0	0	0				no	no		0 times	5	1 a 9 anhos		no															no	no											
67	1	0	1	1	0	hombre	hombre	1.021053	1.089888	20	secundaria incompleta	2	si	no se	si	2	no	no	0	si	si	si	no	no	no	no	no	no	no	no		1	no	si	0	1	0	Nunca			si				0.2465753	1 mes a 1 anho		no							si	si	no	no	si	no	Casi nunca	Casi nunca	no	no											
68	1	0	1	1	1	hombre	hombre	1.021053	1.089888	40	primaria incompleta	2	si	no se	no	0		si	1	no												0	no	no							no	no		0 times	17	10 a 19 anhos	3947	si	÷ 1o y 6º mes	1	Compañero  de celda	Con maquina	no se	celda	si	si	no	no	si	no	Nunca	Nunca	no	no											
69	1	0	1	1	1	hombre	hombre	1.021053	1.089888	21	Secundaria completa	2	si	#NAME?	no	0		no	0	no												1	no	si	0	1	0	Nunca			si	no		0 times	0.2465753	1 mes a 1 anho		no							no								no	no											
70	1	0	1	1	1	hombre	hombre	1.021053	1.089888	48	primaria incompleta	2	si	no riesgo	no	0		si	1	no												1			0	0	0				si	no		0 times	12	10 a 19 anhos	6	no							si	si	no	no	si	no	Siempre	Siempre	no	no											
71	1	0	1	1	1	hombre	hombre	1.021053	1.089888	27	Secundaria completa	2	si	no se	si	5	no	no	0	no												1	no	si	0	1	0	Nunca			si	si	3	>1 time	0.2465753	1 mes a 1 anho		no							si	si	no	no	si	no	Nunca	Nunca	no	no											
72	1	0	1	1	1	hombre	hombre	1.021053	1.089888	30	preparatoria incompleta	2	si	no se	si	no recuerdo	si	si		si	si	si	no	no	no	no	no	no	no	no		1	no	si	0	1	0	Casi siempre			si	si	2	>1 time	0.2465753	1 mes a 1 anho		si			Tatuador	Vidrio	si		si	si	no	no	si	no	Siempre	Siempre	no	no											
73	1	0	1	1	1	hombre	hombre	1.021053	1.089888	26	primaria incompleta	2	si	no riesgo	no	0		si	2	no												1	no	si	0	1	0	Nunca			si	no		0 times	0.739726	1 mes a 1 anho		no							no								no	no											
74	1	0	1	1	1	hombre	hombre	1.021053	1.089888	35	preparatoria incompleta	2	si	no riesgo	no	0		si	3	no												1	no	si	0	1	0	Nunca			si				5	1 a 9 anhos		no							si	si	no	no	si	no	Nunca	Nunca	no	no											
75	1	0	1	1	1	hombre	hombre	1.021053	1.089888	24	Secundaria completa	1	si	no se	no	0		no	0	no												0	no	no	0	0	0				no	no		0 times	1	1 mes a 1 anho		no							no								no	no											
76	1	0	1	1	1	hombre	hombre	1.021053	1.089888	33	preparatoria incompleta	2	si	bajo riesgo	no	0		no	0	no												1	no	si	0	1	0	Casi siempre			si	no		0 times	1	1 mes a 1 anho		no							no								no	no											
77	1	0	1	1	1	hombre	hombre	1.021053	1.089888	25	primaria completa	2	no	bajo riesgo	no	0		si	1	si	si	si	no	no	no	no	no	no	no	no		1	no	si	0	1	0	Casi siempre			si	si	1	1 time	0.0794521	<30dias		no							si	si	no	no	si	no	Casi siempre	Casi siempre	no	no											
78	1	0	1	1	1	hombre	hombre	1.021053	1.089888	30	Secundaria completa	2	si	bajo riesgo	no	0		si	2	no												1	no	si	0	1	0	A veces			si	no		0 times	2	1 a 9 anhos		no							si	si	no	no	si	no	Casi siempre	Casi siempre	no	no											
79	1	0	1	1	1	hombre	hombre	1.021053	1.089888	33	primaria incompleta	2	si	bajo riesgo	si	no recuerdo	no	si		no												1	no	si	0	1	0	Casi nunca			si	si			0.0767123	<30dias		no							si	si	no	no	si	no	Casi nunca	Casi nunca													
80	1	0	1	1	1	hombre	hombre	1.021053	1.089888	37	Secundaria completa	2	si	no se	no	0		si	1	no												1	no	si	0	1	0	A veces			si	no		0 times	2	1 a 9 anhos		no							si	si	no	no	si	no	Casi nunca	Casi nunca	si	no											
81	1	0	1	1	1	hombre	hombre	1.021053	1.089888	72	preparatoria incompleta	2	si	bajo riesgo	no	0		no	0	no														no	0	0						no		0 times	0.2465753	1 mes a 1 anho		no							no								no	no											
82	1	0	1	1	1	hombre	hombre	1.021053	1.089888	58																																																																	
83	1	0	1	1	1	hombre	hombre	1.021053	1.089888	39	no fui	2	si	Riesgo alto	no	0		si		no												1	si	si	1	0	0	Casi nunca	Nunca		si	no		0 times	6	1 a 9 anhos		no							no								no	no											
84	1	0	1	1	1	hombre	hombre	1.021053	1.089888	19	primaria incompleta	1	no	no se	no	0																1		si			0	Nunca			si	no		0 times	0.060274	<30dias		no							no								no	no											
85	1	0	1	1	1	hombre	hombre	1.021053	1.089888	41	no fui	3	no	no riesgo	no	0		no	0	no												0	no	no	0	0	0				no				0.0794521	<30dias		no							no								no	no											
86	1	0	1	1	1	hombre	hombre	1.021053	1.089888	22	preparatoria incompleta	1	si	no se	no	0		si		no												1	no	si	0	1	0	Nunca			si	no		0 times	0.2465753	1 mes a 1 anho		no							si	si	no	no	si	no	Nunca	Nunca	no	no											
87	1	0	1	1	1	hombre	hombre	1.021053	1.089888	33																																																																	
88	1	0	1	1	1	hombre	hombre	1.021053	1.089888	47	primaria incompleta	2	si	no riesgo	no	0		si		no													no		0		0					no		0 times	1	1 mes a 1 anho		no							si	si	no	no	si	no	Nunca	Nunca													
89	1	0	1	1	1	hombre	hombre	1.021053	1.089888	38																																																																	
90	1	0	1	1	1	hombre	hombre	1.021053	1.089888	47	primaria incompleta	2	si	no se	no	0		no	0	no												1	no	si	0	1	0	Nunca			si	si			0.060274	<30dias		no							no								no	no											
91	1	0	1	0	1	hombre	hombre	1.021053	1.089888	37	secundaria incompleta	2	si	no riesgo	no	0		no	0	no												1	no	si	0	1	0	Nunca			si	no		0 times	1	1 mes a 1 anho		no							no								no	no											
92	1	0	1	1	1	hombre	hombre	1.021053	1.089888	21	secundaria incompleta	1	si	bajo riesgo	no	0		si	1	no												1	no	si	0	1	0	A veces			si	no		0 times	0.2465753	1 mes a 1 anho		no							no								no	no											
93	1	0	1	1	1	hombre	hombre	1.021053	1.089888	45	no fui	2	si	no se	no	0		si	1	no												1	no	si	0	1	0	Nunca			si	no		0 times	13	10 a 19 anhos		no							si	si	no	no	si	no	Casi nunca	Casi nunca	no	no											
94	1	0	1	0	1	hombre	hombre	1.021053	1.089888	42	bachillerato tecnico	2	si	no riesgo	no	0		si		no												0	no	no	0	0	0				no	no		0 times	0.0794521	<30dias		no							no								no	no											
95	1	0	1	1	1	hombre	hombre	1.021053	1.089888	42	primaria incompleta	2	si	no se	si	3	no	si		no												1	no	si	0	1	0	Nunca			si				0.2465753	1 mes a 1 anho		no							no								no	no											
96	2	0	1	1	1	hombre	hombre	1.972222	2.028572	24	universidad	2	si	#NAME?	no	0		si	1	si	no	si	no	no	si	no	no	no	no	no		1	no	si	0	1	0	A veces			si	no		0 times	1	1 mes a 1 anho		no							si	si	no	no	si	no	Nunca	Nunca	no	no											
97	2	0	1	1	1	hombre	hombre	1.972222	2.028572	24	preparatoria incompleta	2	si	no riesgo	no	0		si	1	no												1			0	0	0				si	no		0 times	0.739726	1 mes a 1 anho		no							si	si	no	no	si	no	A veces	A veces	no	no											
98	2	0	1	1	1	hombre	hombre	1.972222	2.028572	28	Secundaria completa	2	no	bajo riesgo	si	2	no	no	0	no												1	no	si	0	1	0	Nunca			si	no		0 times	0.2465753	1 mes a 1 anho		no							no								no	no											
99	2	0	1	1	1	hombre	hombre	1.972222	2.028572	21	bachillerato tecnico	1	si	no riesgo	no	0		no	0	si	si	no	no	no	no	no	no	no	no	no		1	no	si	0	1	0	Siempre			si	no		0 times	2	1 a 9 anhos		si	Primer mes	1	Tatuador	Con maquina	no	patio	no								no	no											
100	2	0	1	1	1	hombre	hombre	1.972222	2.028572	35	primaria completa	2	no	Riesgo alto	si	6	no	si		si	no	si	no	no	no	no	no	no	no	no		1	no	si	0	1	0	Nunca			si	si	1	1 time	0.739726	1 mes a 1 anho		si	÷ 1o y 6º mes	1	Compañero  de celda	Aguja de coser	no	celda	si	si	no	no	si	no	Nunca	Nunca	no	no											
101	2	0	1	1	1	hombre	hombre	1.972222	2.028572	27	preparatoria completa	1	si	#NAME?	si	2	no	si	2	si	si	si	no	si	no	si	no	no	no	si	Nunca	1	no	si	0	1	0	Nunca			si	si	1	1 time	0.2465753	1 mes a 1 anho		no							no								no	no											
102	2	0	1	1	1	hombre	hombre	1.972222	2.028572	26	preparatoria incompleta	2	si	no riesgo	si	4	no	si	2	si	no	si	no	no	no	no	no	no	no	no		1	no	si	0	1	0	Casi siempre			si	no		0 times	0.2465753	1 mes a 1 anho		no							no								no	no											
103	2	0	1	1	1	hombre	hombre	1.972222	2.028572	52	preparatoria completa	2	si	bajo riesgo	no	0		si	2	no												1	no	si	0	1	0	A veces			si	no		0 times	3	1 a 9 anhos		no							no								no	no											
104	2	0	1	1	1	hombre	hombre	1.972222	2.028572	22	primaria incompleta	1	si	no se	si	no recuerdo	no	si		no												1	si	no	0	0	1		Nunca		si	si			0.2465753	1 mes a 1 anho		no							no								no	no											
105	2	0	1	1	1	hombre	hombre	1.972222	2.028572	29	preparatoria completa	2	si	#NAME?	si	9	no	si		si	si	si	no	si	no	no	si	no	no	no		1	no	si	0	1	0	A veces			si	si	3	>1 time	1	1 mes a 1 anho		no							no								no	no											
106	2	0	1	1	1	hombre	hombre	1.972222	2.028572	19	preparatoria incompleta	1	si	Riesgo alto	si	2	no	si	0	si	si	no	no	no	no	no	no	no	no	no		1	no	si	0	1	0	Nunca			si	no		0 times	0.739726	1 mes a 1 anho		no							si	si	no	no	si	no	Nunca	Nunca	no	no											
107	2	1	1	1	1	hombre	hombre	1.972222	2.028572	36	primaria completa	1	no	no se	si	16	no	no	0	si	si	si	no	si	no	no	si	no	no	si	Rara vez	1	no	si	0	1	0	Casi siempre			si	si			0.2465753	1 mes a 1 anho		no							si	no	si	no	no	si			no	no											
108	2	0	1	1	1	hombre	hombre	1.972222	2.028572	34	preparatoria incompleta	3	si	no se	si	2	no recuerdo	si	0	si	no	si	no	no	no	no	no	no	no	no		1			0	0	0				si	no		0 times	4	1 a 9 anhos		no							no								no	no											
109	2	0	1	1	1	hombre	hombre	1.972222	2.028572	23	preparatoria incompleta		si	no se	no	0		si	2	no												1	no	si	0	1	0	Casi siempre			si	no		0 times	0.060274	<30dias		no							no								no	no											
110	2	0	1	1	1	hombre	hombre	1.972222	2.028572	31	primaria incompleta	2	si	no se	no	0		no	0	no												1	no	si	0	1	0	Casi siempre			si	no		0 times	0.739726	1 mes a 1 anho		no							si	si	no	no	si	no	Casi siempre	Casi siempre	no	no											
113	2		0	0	1	hombre	hombre	1.972222	2.028572	26	preparatoria incompleta	1	si	#NAME?	si	4	no	si	1	si	si	no	no	no	no	no	no	no	no	no		1		si			0	A veces			si	si	1	1 time	0.0684932	<30dias		no							no								no	no											
114	2	0	1	1	1	hombre	hombre	1.972222	2.028572	22	no fui	2	si	no se	si	no recuerdo	no	no	0	no												1	no	si	0	1	0				si	no		0 times	0.2465753	1 mes a 1 anho		no							no								no	no											
117	2	0	1	1	1	hombre	hombre	1.972222	2.028572	33	Secundaria completa	2	no	bajo riesgo	no	0		no	0	si	no	si	no	no	no	no	no	no	no	no		1	no	si	0	1	0	A veces			si	no		0 times	0.2465753	1 mes a 1 anho		no							no								no	no											
118	2	0	1	1	1	hombre	hombre	1.972222	2.028572	27	primaria incompleta	2	si	no se	si		no recuerdo	si														1	no	si	0	1	0	A veces			si	si	1	1 time	0.2465753	1 mes a 1 anho		no							si	si	no	no	si	no			no	no											
119	2	0	1	1	1	hombre	hombre	1.972222	2.028572	37	primaria incompleta	3	si	bajo riesgo	no	0		si		no												1	no	si	0	1	0	Nunca			si	si	3	>1 time	1	1 mes a 1 anho		no							no								no	no											
120	2	0	1	1	1	hombre	hombre	1.972222	2.028572	31	secundaria incompleta	2	si	no se	si	13	no	si		si	si	no	no	no	no	si	no	no	no	no		1	no	si	0	1	0	Casi siempre			si	si	1	1 time	0.2465753	1 mes a 1 anho		no							no								no	no											
121	2	0	1	1	1	hombre	hombre	1.972222	2.028572	36	secundaria incompleta	2	si	no se	si	2	no	si	2	si	no	si	no	no	no	no	no	no	no	no		1	no	si	0	1	0	A veces			si	no		0 times	1	1 mes a 1 anho		no							si	si	no	no	si	no	Casi siempre	Casi siempre	si	no											
122	2	0	1	1	1	hombre	hombre	1.972222	2.028572	47	primaria completa	2	si	no riesgo	si	11	no	si	3	si	si	si	no	si	no	si	si	no	no	si	Nunca	1			0	0	0				si	no		0 times	1	1 mes a 1 anho		no							si	si	no	no	si	no	Nunca	Nunca	no	no											
124	2		0	0	1	hombre	hombre	1.972222	2.028572	40																																																																	
125	2	0	1	1	1	hombre	hombre	1.972222	2.028572	43	Secundaria completa	3	si	no se	no	0		no	0	si	si	no	no	no	no	no	no	no	no	no		1	no	si	0	1	0	A veces			si	no		0 times	2	1 a 9 anhos		no							no								no	no											
126	2	0	1	0	1	hombre	hombre	1.972222	2.028572	21	preparatoria incompleta	2	si	bajo riesgo	si	2	no	si	1	no												1	no	si	0	1	0	Casi nunca			si	no		0 times	0.739726	1 mes a 1 anho		si	÷ 1o y 6º mes	1	Tatuador	Aguja de coser		celda	si	si	no	no	si	no	Nunca	Nunca	no	no											
127	2	0	1	1	1	hombre	hombre	1.972222	2.028572	20	bachillerato tecnico	1	si	bajo riesgo	no	0		no	0	no												1	no	si	0	1	0	Siempre			si	no		0 times	0.739726	1 mes a 1 anho		no							no								no	no											
128	2		0	0	1	hombre	hombre	1.972222	2.028572	26	bachillerato tecnico	2	si	bajo riesgo	si	4	no	si	1	no												1	no	si	0	1	0	Casi siempre			si	no		0 times	0.2465753	1 mes a 1 anho		no							si	si	no	no	si	no	A veces	A veces	no	no											
129	2	0	1	1	1	hombre	hombre	1.972222	2.028572	24	preparatoria incompleta	3	si	no se	no	0		si	2	si	si	si	no	si	no	si	no	no	no	no		1	no	si	0	1	0	A veces			si				2	1 a 9 anhos		no							si	si	no	no	si	no	Casi nunca	Casi nunca	no	no											
130	2	0	1	1	1	hombre	hombre	1.972222	2.028572	28	Secundaria completa	2	si	#NAME?	no	0		no	0	no												1	no	si	0	1	0	A veces			si	no		0 times	0.739726	1 mes a 1 anho		no															no	no											
131	2	0	1	1	1	hombre	hombre	1.972222	2.028572	25	preparatoria incompleta	2	si	no se	si	6	no	si	1	si	no	si	no	no	no	no	no	no	no	no		1	no	si	0	1	0	Nunca			si	no		0 times	1	1 mes a 1 anho		no							si	si	no	no	si	no	Nunca	Nunca	no	no											
132	2	0	1	1	1	hombre	hombre	1.972222	2.028572	38	secundaria incompleta	2	si	no se	no	0		no	0	si	si	si	si	no	no	no	si	no	no	no		1	no	si	0	1	0	Nunca			si	no		0 times	0.2465753	1 mes a 1 anho		no							no								no	no											
134	2	0	1	1	1	hombre	hombre	1.972222	2.028572	19	Secundaria completa	1	si	no se	si	1	no	si		si	si	si	no	si	si	si	si	si	no	no		1	no	si	0	1	0	Nunca			si	no		0 times	1	1 mes a 1 anho		si	÷ 1o y 6º mes	2	Yo solo	Aguja para inyectar	no	celda	no								no												
135	2		1	1	1	hombre	hombre	1.972222	2.028572	35																																																																	
136	2	0	1	1	1	hombre	hombre	1.972222	2.028572	54	primaria incompleta	2	no	#NAME?	no	0		si														1	no	si	0	1	0	Casi siempre			si	no		0 times	0.739726	1 mes a 1 anho		no							si	si	no	no	si	no	A veces	A veces	no	no											
137	2	0	1	1	1	hombre	hombre	1.972222	2.028572	25	secundaria incompleta	2	si	no se	si	2	no	si	1	si	no	no	no	no	no	si	no	no	no	no		1	no	si	0	1	0	Siempre			si	no		0 times	0.2465753	1 mes a 1 anho		no							si	si	no	no	si	no	Nunca	Nunca	no	no											
139	2	0	1	1	1	hombre	hombre	1.972222	2.028572	52	primaria completa	2	si	no se	no	0		no	0	no												1	no	si	0	1	0	A veces			si	no		0 times	0.739726	1 mes a 1 anho		no															no	no											
140	2	0	1	1	1	hombre	hombre	1.972222	2.028572	36	no fui	1	si	Riesgo alto	si	no recuerdo	no	no	0	no												1	no	si	0	1	0	Nunca			si	si	1	1 time	0.2465753	1 mes a 1 anho		si	Primer mes	2	Compañero de banda	Aguja de coser	no	celda	no								no	no											
141	2	0	1	1	1	hombre	hombre	1.972222	2.028572	22	secundaria incompleta	2	si	#NAME?	no	0		si		si	no	si	no	no	no	no	no	no	no	no		1	no	si	0	1	0	Nunca			si	no		0 times	2	1 a 9 anhos		si	÷ 1o y 6º mes	2	Tatuador	Aguja de coser	no	celda	si	si	no	no	si	no	Nunca	Nunca	no	no											
142	2		0	0	1	hombre	hombre	1.972222	2.028572	19	primaria incompleta	1	si	no se	no	0		si	1	si	no	si	no	no	no	no	no	no	no	no		1	no	si	0	1	0	A veces			si	no		0 times	0.739726	1 mes a 1 anho		no							no								no	no											
143	2	0	1	1	1	hombre	hombre	1.972222	2.028572	37	universidad	2	no	no riesgo	si	2	no	si	0	si	si	si	no	no	no	no	no	si	no	no		1	no	si	0	1	0	Casi siempre			si	si	1	1 time	1	1 mes a 1 anho		no							no								no	no											
144	2	0	1	1	1	hombre	hombre	1.972222	2.028572	18	preparatoria incompleta	1	si	#NAME?	no	0		si		si	si	si	no	no	no	no	no	no	no	no		1	no	si	0	1	0	Siempre			si	no		0 times	0.2465753	1 mes a 1 anho		no							no								no	no											
145	2	0	1	1	0	hombre	hombre	1.972222	2.028572	24	Secundaria completa	1		no se	no	0		si		si	si	no	no	no	no	no	no	no	no	no		1	no	si	0	1	0	A veces			si	no		0 times	1	1 mes a 1 anho		no							si	si	no	no	si	no	Casi nunca	Casi nunca	no	no											
146	2	0	1	1	1	hombre	hombre	1.972222	2.028572	26	Secundaria completa	1	si	Riesgo alto	no	0		si		no																						no		0 times																															
147	2	0	1	1	1	hombre	hombre	1.972222	2.028572	28	secundaria incompleta	1	si	no riesgo	si	no recuerdo	no	si		si	si	si	no	no	no	si	si	no	no	no		1	no	si	0	1	0	Casi nunca			si	si	6	>1 time	0.2465753	1 mes a 1 anho		si	Primer mes	2	Yo solo	Aguja de coser	no	celda	no								no	no											
149	2	1	1	1	1	hombre	hombre	1.972222	2.028572	20	primaria incompleta	1	si	no se	si	8	si	si		si	no	si	si	si	si	si	no	no	no	no		1	si	si	1	0	0	Casi nunca	A veces		si	si	3	>1 time	0.2465753	1 mes a 1 anho		si	Primer mes	1	Compañero  de celda	Con maquina	no	celda	si	si	si	si	no	no	Nunca	Nunca	si	si	si	no	no	no	no	no	no	no	no	no	
150	2	0	1	1	1	hombre	hombre	1.972222	2.028572	20	preparatoria incompleta	2	si	no se	si	3	no	si	0	si	si	si	no	no	si	si	si	no	no	no		1	no	si	0	1	0	A veces			si	no		0 times	0.2465753	1 mes a 1 anho		no							no								no	si	si	no	no	no	no	no	no	no	no	no	
151	2	0	1	1	1	hombre	hombre	1.972222	2.028572	19	primaria incompleta	3	si	no se	no	0		si	2	si	si	si	si	si	si	si	si	si	no	si	Nunca	1	no	si	0	1	0	Nunca			si	si	1	1 time	0.2465753	1 mes a 1 anho		si	Primer mes	2	Compañero de banda	Aguja de coser	no	celda	no								no	no											
152	2	0	1	1	1	hombre	hombre	1.972222	2.028572	33	primaria completa	2	si	no se	no	0		si	1	si	no	si	no	no	no	no	no	no	no	no		1	no	si	0	1	0	Nunca			si	si	1	1 time	0.2465753	1 mes a 1 anho		no							no								no	no											
153	2	0	1	1	1	hombre	hombre	1.972222	2.028572	19	Secundaria completa	2	no	Riesgo alto	si	1	no	si	7	si	si	no	no	si	si	no	si	no	no	no		1	no	si	0	1	0	Siempre			si	no		0 times	0.0191781	<30dias		no							no								no	no											
154	2	0	1	1	1	hombre	hombre	1.972222	2.028572	45	Secundaria completa	1	si	no se	no	0		no	0	no												1	si	si	1	0	0		Nunca		si	no		0 times	3	1 a 9 anhos		no							no								no	no											
156	2	0	1	1	1	hombre	hombre	1.972222	2.028572	28	secundaria incompleta	2	si	bajo riesgo	no	0		no	0	no												1	no	si	0	1	0	Casi siempre			si	no		0 times				no							no								no	no											
157	2	0	1	1	1	mujer	mujer	1	1	25	universidad	2	si	no riesgo	no	0		si	1	no																				A veces	si	no		0 times	4	1 a 9 anhos	7561	no							si							Nunca	no	no											
158	2	0	1	1	1	mujer	mujer	1	1	38	Secundaria completa	2	si	no se	no	0		no	0	no																					no	no		0 times	0.739726	1 mes a 1 anho		no							no								no	no											
159	2	0	1	1	1	mujer	mujer	1	1	21	preparatoria completa	3	si	#NAME?	no	0		si	1	no																				Casi siempre	si	no		0 times	0.739726	1 mes a 1 anho		no							no								no	no											
160	2	0	1	1	1	mujer	mujer	1	1	22	primaria completa	2	si	no riesgo	si	10	no	si	0	si	no	no	no	no	no	no	si	no	no	no										Casi nunca	si	si	1	1 time	0.2465753	1 mes a 1 anho		no							no								no	no											
161	2	0	1	1	1	mujer	mujer	1	1	38	Secundaria completa	2	ama de casa	#NAME?	no	0		no	0	no																				Nunca	si	no		0 times	0.739726	1 mes a 1 anho		no							no								no	no											
162	2	0	1	1	1	mujer	mujer	1	1	36	Secundaria completa	2	ama de casa	no se	no	0		no	0	no																				Nunca	si	no		0 times	0.739726	1 mes a 1 anho		no							si								no	no											
163	2	0	1	1	1	mujer	mujer	1	1	28	primaria completa	3		no riesgo	no	0		si		no																				Casi siempre	si	no		0 times	0.739726	1 mes a 1 anho		no							no								no	no											
164	2	0	1	1	1	mujer	mujer	1	1	47	primaria incompleta	2	si	no riesgo	no	0		no	0	no																				Nunca	si	si	2	>1 time	0.2465753	1 mes a 1 anho		no							si							Nunca	no	no											
165	2	0	1	1	1	mujer	mujer	1	1	29	Secundaria completa	3	ama de casa	no se	no	0		no	0	no																				A veces	si	no		0 times	0.2465753	1 mes a 1 anho	203	no							no								no	no											
166	2	0	1	1	1	hombre	hombre	1.972222	2.028572	29	preparatoria completa	2	si	bajo riesgo	si	10	no	si	1	si	si	no	no	no	no	no	no	no	no	no		1	no	si	0	1	0	Siempre			si	no		0 times	11	10 a 19 anhos		si	Después del 6º mes	10	Tatuador	Con maquina	si	Otros	si	si	no	no	si	no	A veces	A veces	no	no											
167	2	0	1	1	1	hombre	hombre	1.972222	2.028572	30	primaria incompleta	2	si	no riesgo	si	22	no	si	2	si	si	si	no	no	no	no	no	no	no	no		1			0	0	0				si	no		0 times	1	1 mes a 1 anho	1329	no							no								no	no											
168	2	0	1	1	1	hombre	hombre	1.972222	2.028572	38	otro	2	si	bajo riesgo	no	0		si		no												1	no	si	0	1	0	Nunca			si	no		0 times	2	1 a 9 anhos		no							si	si	no	no	si	no	Nunca	Nunca	no	no											
170	2	0	1	1	1	hombre	hombre	1.972222	2.028572	36	Secundaria completa	2	si	no se	no	0		si	1	si	si	no	no	no	no	no	no	no	no	no		1	si	si	1	0	0	Nunca	Nunca		si	no		0 times	2	1 a 9 anhos	7539	no							si	si	no	no	si	no	Casi siempre	Casi siempre	si	si	no	no	no	no	no	si	no	no	no	no	
171	2	1	1	1	1	hombre	hombre	1.972222	2.028572	36	primaria incompleta	1	si	no se	si	6	no	si	1	si	no	si	si	no	no	si	no	si	no	si	Rara vez	1	si	si	1	0	0	Siempre	Siempre		si	no		0 times	0.739726	1 mes a 1 anho		si	÷ 1o y 6º mes	1	Compañero  de celda	Aguja de coser	si	celda	no								no	no											
172	2	0	1	1	1	hombre	hombre	1.972222	2.028572	35		2	no	no riesgo	no	0		no	0	no												1	no	si	0	1	0	A veces			si	no		0 times	2	1 a 9 anhos		no							si	si	no	no	si	no	Casi siempre	Casi siempre	no	no											
173	2	0	1	1	1	hombre	hombre	1.972222	2.028572	39	primaria incompleta	2	si	no riesgo	no	0		si	1	si	no	si	no	no	no	no	no	no	no	no		1	no	si	0	1	0	Nunca			si	no		0 times				no							no								no	no											
174	2	0	1	1	1	hombre	hombre	1.972222	2.028572	42	Secundaria completa	3	si	bajo riesgo	si	5	si	no	0	si	no	si	no	si	no	no	no	no	no	no		1	no	si	0	1	0	Siempre			si	si	1	1 time	14	10 a 19 anhos		no							si	si	no	no	si	no	Siempre	Siempre	no	no											
175	2	0	1	1	1	hombre	hombre	1.972222	2.028572	35	preparatoria incompleta	1	no	no riesgo	no	0		si		si	si	si	no	si	no	si	no	no	no	no		1	no	si	0	1	0	Casi siempre			si	si	2	>1 time	1	1 mes a 1 anho		no							no								no												
176	2	0	1	1	0	hombre	hombre	1.972222	2.028572	26																																																																	
177	2	0	1	1	1	hombre	hombre	1.972222	2.028572	22	Secundaria completa	1	si	no se	si	1	no	si		si	si	si	no	si	no	no	si	no	no	no		1	no	si	0	1	0	Casi siempre			si				1	1 mes a 1 anho		no							no								no												
178	2	0	1	1	1	hombre	hombre	1.972222	2.028572	43	no fui	2	si	no se	si	11	no recuerdo	si	1	no												1	no	si	0	1	0	Siempre			si	no		0 times	11	10 a 19 anhos		si	Después del 6º mes	10	Tatuador	Con maquina	si	Otros	si								no	no											
179	2	0	1	1	1	hombre	hombre	1.972222	2.028572	26	preparatoria incompleta	3	si	no riesgo	si	1	no	si	2	si	si	si	no	no	no	si	si	no	no	no		1	no	si	0	1	0	Casi nunca			si	no		0 times	2	1 a 9 anhos	10194	no							si	si	no	no	si	no	Nunca	Nunca	no	no											
180	2	0	1	1	0	hombre	hombre	1.972222	2.028572	25	Secundaria completa	2	si	no se																																																													
181	2	1	1	1	1	hombre	hombre	1.972222	2.028572	36		1	si	Riesgo alto	si	4	si	si		si	si	no	no	no	no	no	no	no	no	si		1	no	si	0	1	0	Nunca			si	si						no							no									no											
182	2	0	1	1	0	hombre	hombre	1.972222	2.028572	24																						1	si	si	1	0	0	Siempre	Siempre		si				0.739726	1 mes a 1 anho		si	÷ 1o y 6º mes	1	Compañero  de celda	Aguja de coser	si	celda	no								no	no											
183	2	0	1	1	1	hombre	hombre	1.972222	2.028572	35	primaria completa	1	si	no riesgo	no	0		si														1		si			0	Nunca			si	no		0 times				no															no	no											
184	2	0	1	1	1	hombre	hombre	1.972222	2.028572	44																																																																	
185	2	0	1	1	1	hombre	hombre	1.972222	2.028572																																																																		
186	2	0	1	1	1	hombre	hombre	1.972222	2.028572	34	primaria incompleta	2	si	no riesgo	si	2	no	si		si	no	no	no	no	no	si	no	no	no	no		1	no	si	0	1	0	Casi nunca			si	no		0 times	3	1 a 9 anhos	295	no							si	si	no	no	si	no	Nunca	Nunca	no	no											
187	2	0	1	1	1	hombre	hombre	1.972222	2.028572	21	preparatoria completa	1		Riesgo alto	si	6	no	no	0	si	si	si	no	no	no	si	no	si	no	si	Nunca	1	no	si	0	1	0	A veces			si	si			2	1 a 9 anhos	7873	si	Después del 6º mes	2	Compañero  de celda	Aguja para inyectar	si	celda	si	si	no	no	si	no	Casi nunca	Casi nunca	si	si	si	si	no	no	no	no	no	no	no	no	
188	2	0	1	1	1	hombre	hombre	1.972222	2.028572	32																																																																	
189	3	0	1	1	1	hombre	hombre	1.38674	1.38674	34	primaria incompleta	2	si	bajo riesgo	si	3	no	si	2	si	si	si	si	si	no	no	no	no	no	si	Nunca	1	no	si	0	1	0	Nunca			si	no		0 times	3	1 a 9 anhos	430	no							si	si	no	no	si	no	Nunca	Nunca	no	si	si	no	no	no	no	no	no	no	no	no	
190	3	0	1	1	1	hombre	hombre	1.38674	1.38674	40	bachillerato tecnico	1	si	no se	no	0		si	0	si	si	no	no	no	no	no	no	no	no	no		1	no	si	0	1	0	Nunca			si	si	4	>1 time	4	1 a 9 anhos	1282	no							si	si	no	no	si	no	Nunca	Nunca	no	no											
191	3	0	1	1	1	hombre	hombre	1.38674	1.38674	20	Secundaria completa	2	si	Riesgo alto	si	3	no	si	1	si	si	si	no	no	no	si	no	no	no	no		1	si	si	1	0	0	Casi nunca	Casi siempre		si	no		0 times	0.2465753	1 mes a 1 anho		no							si	si	no	no	si	no	Nunca	Nunca	no	si	si	no	no	no	no	no	no	no	no	no	
192	3	0	1	1	1	hombre	hombre	1.38674	1.38674	56	Secundaria completa	2	si	Riesgo alto	no	0		si		si	si	no	no	si	si	no	no	si	no	si	La mitad de las veces	1	si	si	1	0	0	Nunca	Casi nunca		si	si	1	1 time	24	>20 anhos	17386	no							si																				
193	3	0	1	1	1	hombre	hombre	1.38674	1.38674	21	Secundaria completa	2	si	no se	si	2	no	si	4	si	si	si	no	si	no	si	no	no	no	no		1	no	si	0	1	0	Nunca			si	no		0 times	2	1 a 9 anhos	3110	si	Después del 6º mes	1		Con maquina	no	patio	si	si	no	no	si	no	Nunca	Nunca	no	si	si	si	no	si	no	si	no	no	no	no	
194	3	0	1	1	1	hombre	hombre	1.38674	1.38674	28	preparatoria incompleta	2	si	#NAME?	si	99	no	si	2	si	no	si	no	no	no	si	no	no	no	no		1	no	si	0	1	0	Nunca			si	no		0 times	0.739726	1 mes a 1 anho		no							si	si	no	no	si	no	Nunca	Nunca	no	no											
195	3	0	1	1	1	hombre	hombre	1.38674	1.38674	40	secundaria incompleta	1	si	no se	si	2	si	no	0	si	si	si	si	no	no	no	no	no	no	no		1	no	si	0	1	0	Nunca			si	si	2	>1 time	1	1 mes a 1 anho	1076	no							si	si	no	no	si	no	Nunca	Nunca	no	no											
196	3	0	1	1	1	hombre	hombre	1.38674	1.38674	22	preparatoria incompleta	1	si	bajo riesgo																																																													
197	3	0	1	1	1	hombre	hombre	1.38674	1.38674	25	Secundaria completa	1	si	Riesgo alto	si	3	si	si	1	si	si	si	no	si	no	si	no	no	no	si	Nunca	1	si	si	1	0	0	Nunca	A veces		si	no		0 times	5	1 a 9 anhos		si	÷ 1o y 6º mes	5	Tatuador	Con maquina	no	patio	si	si	no	no	si	no	Nunca	Nunca	no	si	no	si	no	si	no	no	no	no	no	no	
198	3	0	1	1	1	hombre	hombre	1.38674	1.38674	49	bachillerato tecnico	2	si	#NAME?	si	no recuerdo	no	si		si	si	no	no	no	no	si	no	no	no	no		1	no	si	0	1	0	Casi siempre			si	no		0 times	6	1 a 9 anhos		no							si	si	no	no	si	no	Siempre	Siempre	no	si	si	no	no	no	no	no	no	no	no	no	
199	3	0	1	1	1	hombre	hombre	1.38674	1.38674	45	primaria incompleta	1	si	no se	si	4	no	si	1	no												1			0	0	0				si	no		0 times	8	1 a 9 anhos		no							no								no	no											
200	3	0	1	1	1	hombre	hombre	1.38674	1.38674	60	primaria incompleta	2	si	no se	no	0		si	2	no												1	no	si	0	1	0	Nunca			si	no		0 times	4	1 a 9 anhos	1865	no							no								no	no											
201	3	0	1	1	1	hombre	hombre	1.38674	1.38674	41	Secundaria completa	2	si	no riesgo	no	0		si		no												1	no	si	0	1	0	A veces			si	no		0 times	5	1 a 9 anhos	68	si	Después del 6º mes	2	Compañero  de celda	Alambre	si	patio	si	si	no	no	si	no	Nunca	Nunca	no	no											
202	3	0	1	1	1	hombre	hombre	1.38674	1.38674	25	preparatoria incompleta	2	no	no se	no	0		si	1	si	si	si	no	no	no	no	no	no	no	no		1	no	si	0	1	0	Casi nunca			si	no		0 times	0.0684932	<30dias		no							no								no												
203	3	0	1	1	1	hombre	hombre	1.38674	1.38674	38	preparatoria completa		si	bajo riesgo	si	10	no	si	1	si	si	si	no	si	no	no	no	no	no	no		1	no	si	0	1	0	Casi nunca			si	si	1	1 time	14	10 a 19 anhos		si	Después del 6º mes	3	Tatuador	Con maquina	no	celda	si	si	no	no	si	no	Casi nunca	Casi nunca	no	si	si	si	no	si	no	no	no	no	no	no	
204	3	0	1	1	1	hombre	hombre	1.38674	1.38674	36	secundaria incompleta	2	si	no se	no	0		si	1	no												1	no	si	0	1	0	A veces			si	no		0 times	3	1 a 9 anhos	3871	no							si	si	no	no	si	no	Nunca	Nunca	no	no											
205	3	0	1	1	1	hombre	hombre	1.38674	1.38674	52	preparatoria incompleta	2	si	bajo riesgo	si	2	no	si	1	si	si	si	no	si	no	no	no	no	no	si	Nunca	1	no	si	0	1	0	Nunca			si	no		0 times	0.0794521	<30dias		no							no								no	no											
206	3	0	1	1	1	hombre	hombre	1.38674	1.38674	23	preparatoria incompleta	1	si	no riesgo	no	0		si	2	no												1	no	si	0	1	0	A veces			si	no		0 times	1	1 mes a 1 anho		no							no								no	no											
207	3	0	1	1	1	hombre	hombre	1.38674	1.38674	28	bachillerato tecnico	1	si	bajo riesgo	no	0		si	4	si	si	si	no	no	no	no	no	no	no	no		1	no	si	0	1	0	A veces			si	no		0 times	5	1 a 9 anhos	7098	no							si	si	no	no	si	no	Casi nunca	Casi nunca	si	si	si	si	no	si	no	si	no	no	no	no	
208	3	0	1	1	1	hombre	hombre	1.38674	1.38674	32	secundaria incompleta	2	si	bajo riesgo	no	0		si	5	si	si	si	no	no	no	no	no	no	no	no		1	no	si	0	1	0	Casi nunca			si	si			12	10 a 19 anhos	10962	si	Después del 6º mes	1	Tatuador	Con maquina	no se	celda	si	si	no	no	si	no	Casi nunca	Casi nunca	no	si	si	si	no	si	no	no	si	no	no	no	
209	3	0	1	1	1	hombre	hombre	1.38674	1.38674	26	primaria incompleta		si	no se				si		si	si	no	no	no	no	no	no	no	no			1	no	si	0	1	0	Nunca			si						3458	no															no	no											
210	3	0	1	1	1	hombre	hombre	1.38674	1.38674	40	universidad	2	si	bajo riesgo	no	0		si	1	si	si	si	no	si	no	no	no	si	no	no		1	no	si	0	1	0	Nunca			si	no		0 times	18	10 a 19 anhos	2776	si	Después del 6º mes	1	Compañero  de celda	Con maquina	no se	celda	si	si	no	no	si	no	Casi siempre	Casi siempre	no	si	si	si	no	si	no	no	no	no	no	no	
211	3	0	1	1	1	hombre	hombre	1.38674	1.38674	48																																																																	
212	3	0	1	1	1	hombre	hombre	1.38674	1.38674	33	Secundaria completa	2	si	#NAME?	si	2	no	si	1	si	no	si	no	no	no	no	no	no	no	no		1	si	si	1	0	0	Casi nunca	Casi nunca		si	no		0 times	4	1 a 9 anhos	8224	no							si	si	no	no	si	no	Casi nunca	Casi nunca	no	no											
213	3	0	1	1	1	hombre	hombre	1.38674	1.38674																																																																		
214	3	0	1	1	1	hombre	hombre	1.38674	1.38674	25																																																																	
215	3	0	1	1	1	hombre	hombre	1.38674	1.38674	33																																																																	
216	3	0	1	1	1	hombre	hombre	1.38674	1.38674	29	no fui	3	si	no riesgo																												no		0 times																															
217	3	0	1	1	1	hombre	hombre	1.38674	1.38674	19	secundaria incompleta	2	si	no se	si	7	no	si		si	si	si	no	no	no	si	si	no	no	no		1	no	si	0	1	0	A veces			si	no		0 times	0.2465753	1 mes a 1 anho		no							si	si	no	no	si	no	Siempre	Siempre	no	no											
218	3	0	1	1	1	hombre	hombre	1.38674	1.38674	35	primaria completa	2	si	no riesgo	no	0		si	1	si	si	si	no	no	no	no	no	no	no	no		1	no	si	0	1	0	A veces			si	no		0 times	2	1 a 9 anhos		no							si	si	no	no	si	no	Nunca	Nunca	no	no											
219	3	0	1	1	1	hombre	hombre	1.38674	1.38674	33	primaria completa	1	si	no riesgo	no	0		si	0	si	no	no	no	no	no	si	no	no	no	no		1	no	si	0	1	0	Nunca			si	si	1	1 time	3	1 a 9 anhos	944	no							no								no	no											
220	3	0	1	1	1	hombre	hombre	1.38674	1.38674	27	primaria incompleta	2	si	no se																																																													
221	3	0	1	1	1	hombre	hombre	1.38674	1.38674	35	Secundaria completa	2	si	bajo riesgo	no	0		no	0	no												1	no	si	0	1	0	A veces			si	no		0 times	3	1 a 9 anhos	963	no							si	si	no	no	si	no	Nunca	Nunca	no	no											
222	3	0	1	1	1	hombre	hombre	1.38674	1.38674	20	primaria completa	2	si	no se	si	6	no	si		si	si	no	no	no	no	no	no	no	no	no			no		0		0					si	1	1 time	2	1 a 9 anhos	3325	no							si	si	no	no	si	no	Casi nunca	Casi nunca	no	no											
223	3	0	1	1	1	hombre	hombre	1.38674	1.38674	25	universidad	1	si	no se	no	0		si	0	no												1	si	no	0	0	1		Siempre		si	no		0 times	4	1 a 9 anhos		no							si	no	si	no	no	si			no	no											
224	3	0	1	1	1	hombre	hombre	1.38674	1.38674	23	primaria completa	2	si	#NAME?	si	1	no	si		no												1	no	si	0	1	0	A veces			si	no		0 times	0.2465753	1 mes a 1 anho		no							no								no	no											
225	3	0	1	1	1	hombre	hombre	1.38674	1.38674	40	Secundaria completa	3	si	bajo riesgo																																																													
226	3	0	1	1	1	hombre	hombre	1.38674	1.38674	32	secundaria incompleta	2	si	bajo riesgo	si	3	no	no	0	si	si	si	no	no	no	no	no	no	no	no		1	no	si	0	1	0	Nunca			si	si	1	1 time	0.2465753	1 mes a 1 anho		no							si	si	no	no	si	no	Nunca	Nunca	no	no											
227	3	0	1	1	1	hombre	hombre	1.38674	1.38674	51	preparatoria incompleta	2	si	Riesgo alto	si	2	no	si	0	si	no	si	no	no	no	no	no	no	no	no		1	no	si	0	1	0	Nunca			si	no		0 times	12	10 a 19 anhos	574	no							no								no	no											
228	3	0	1	1	1	hombre	hombre	1.38674	1.38674	32	otro	1		bajo riesgo																																																													
229	3	0	1	1	1	hombre	hombre	1.38674	1.38674	33	primaria incompleta	1	si	no riesgo	si	3	no	si																								si	3	>1 time																															
230	3	0	1	1	1	hombre	hombre	1.38674	1.38674	39	no fui	2	si	no se																																																													
231	3	0	1	1	1	hombre	hombre	1.38674	1.38674	33	primaria incompleta	1	si	no se	no	0		no	0	si	si	no	no	no	no	no	no	no	no	no		1	no	si	0	1	0	Siempre			si	no		0 times				no							si	si	no	no	si	no	Siempre	Siempre	no	no											
232	3	0	1	1	1	hombre	hombre	1.38674	1.38674	30	Secundaria completa	2	si	#NAME?	no	0				no												1	no	si	0	1	0	Siempre			si	no		0 times	0.739726	1 mes a 1 anho		no							si	si	no	no	si	no	Siempre	Siempre	no	no											
233	3	1	1	1	1	hombre	hombre	1.38674	1.38674	36	preparatoria incompleta	2	si	no se	si	2	no	si	3	si	si	si	no	no	no	no	no	no	no	no		1			0	0	0				si	si	3	>1 time	0.739726	1 mes a 1 anho		no							si	si	no	no	si	no	Nunca	Nunca	si	no											
234	3	0	1	1	1	hombre	hombre	1.38674	1.38674	27	preparatoria incompleta	3	si	bajo riesgo	si	5	no	si	1	si	si	si	no	si	no	no	no	no	no	no		1	no	si	0	1	0	Casi siempre			si	no		0 times	5	1 a 9 anhos		si	Después del 6º mes	13	Compañero  de celda	Alambre	no	celda	si	si	no	no	si	no	Casi siempre	Casi siempre	no	si	si	no	no	no	no	no	no	no	no	no	
235	3	0	1	1	1	hombre	hombre	1.38674	1.38674	42	primaria completa	3	si	bajo riesgo																																																													
236	3	0	1	1	1	hombre	hombre	1.38674	1.38674	44	no fui	3	si	no se																																																													
237	3		0	0	1	hombre	hombre	1.38674	1.38674	28	secundaria incompleta	2	si	no riesgo	no	0		no	0	no												1			0	0	0				si	no		0 times	0.0465753	<30dias		no							no								no	no											
238	3	0	1	1	1	hombre	hombre	1.38674	1.38674	60	Secundaria completa	2	si	no riesgo																																																													
239	3		1	1	1	hombre	hombre	1.38674	1.38674	47	secundaria incompleta	2	si	no se																																																													
240	3	0	1	1	1	hombre	hombre	1.38674	1.38674	29	preparatoria incompleta	1	si	#NAME?	si	1	no	si	0	si	no	si	no	si	si	si	no	no	no	no		1	no	si	0	1	0	Nunca			si	no		0 times	0.0767123	<30dias		no							no								no	no											
241	3	0	1	1	1	hombre	hombre	1.38674	1.38674	45	secundaria incompleta	2	si	no riesgo	no	0		no	0	no												1	no	si	0	1	0	Casi nunca			si	no		0 times	15	10 a 19 anhos	677	no							si	si	no	no	si	no	Casi nunca	Casi nunca	no	no											
242	3	0	1	1	1	hombre	hombre	1.38674	1.38674	29	primaria incompleta	1	si	no se																																																													
243	3	0	1	1	1	hombre	hombre	1.38674	1.38674	26	primaria completa	2	si	no se																																																													
244	3	0	1	1	1	hombre	hombre	1.38674	1.38674	27	preparatoria incompleta	1	si	Riesgo alto	si	14	no	si		si	no	si	no	no	no	no	no	no	no	no		1	no	si	0	1	0	Casi siempre			si	no		0 times	2	1 a 9 anhos		no							si	si	no	no	si	no	Nunca	Nunca	no	si	no	si	no	no	no	no	no	no	no	no	
245	3	0	1	1	1	hombre	hombre	1.38674	1.38674	45	preparatoria incompleta	3	si	no se																																																													
246	3		1	1	1	hombre	hombre	1.38674	1.38674	52																																																																	
247	3	0	1	1	1	hombre	hombre	1.38674	1.38674	25	primaria incompleta	2	si	no se	no	0		si		si	no	si	no	no	no	no	no	no	no	no		1	no	si	0	1	0	Nunca			si	si	1	1 time	0.2465753	1 mes a 1 anho		no							si	si	no	no	si	no	Nunca	Nunca	no	no											
248	3	0	1	1	1	hombre	hombre	1.38674	1.38674	36	preparatoria completa	2	si	no riesgo	no	0		si		no												1	no	si	0	1	0	A veces			si	no		0 times	0.2465753	1 mes a 1 anho		no							si	si	no	no	si	no	Nunca	Nunca	no	no											
249	3	0	1	1	1	hombre	hombre	1.38674	1.38674	30	preparatoria incompleta	2	si	no riesgo	no	0		no	0	no												1	no	si	0	1	0	A veces			si	no		0 times	10	1 a 9 anhos	9716	no							si	si	no	no	si	no	Nunca	Nunca	no	no											
250	3	0	1	1	1	hombre	hombre	1.38674	1.38674	28	primaria completa	1	si	no se	no	0		si		si	no	si	no	no	no	si	no	no	no	no		1	no	si	0	1	0	Casi nunca			si	si	1	1 time	2	1 a 9 anhos		no							si	si	no	no	si	no			no	no											
251	3	0	1	1	1	hombre	hombre	1.38674	1.38674	50	no fui	2	si	no se	no	0		si	3	no												1	no	si	0	1	0	Nunca			si	no		0 times	12	10 a 19 anhos		no							si	si	no	no	si	no	Casi nunca	Casi nunca	no	no											
252	3	0	1	1	1	hombre	hombre	1.38674	1.38674	32	Secundaria completa	2	si	no riesgo	no	0		si	1	si	no	si	no	no	no	no	no	no	no	no		1	no	si	0	1	0	Casi nunca			si	si	1	1 time	0.739726	1 mes a 1 anho		no							si	si	no	no	si	no	Nunca	Nunca	no	no											
253	3		1	1	1	hombre	hombre	1.38674	1.38674	38	primaria incompleta	2	si	no se	si	1	no	si		si	si	si	si	no	no	si	no	no	no	si	Nunca	1	no	si	0	1	0	Nunca			si	no		0 times	16	10 a 19 anhos	2410								si	si	no	no	si	no	Nunca	Nunca	no	si	si	no	no	no	no	no	no	no	no	no	
254	3	0	1	1	1	hombre	hombre	1.38674	1.38674	43	primaria completa	2	si	Riesgo alto	si	5	no			no												1	no	si	0	1	0	Siempre			si	no		0 times	6	1 a 9 anhos	9293	si							si	si	no	no	si	no	Siempre	Siempre	no	no											
255	3	0	1	1	1	hombre	hombre	1.38674	1.38674	35	preparatoria completa	2	si	no se	no	0		si	0	si	no	si	no	no	no	no	no	no	no	no		1	no	si	0	1	0	Casi nunca			si	no		0 times				no							si	si	no	no	si	no	Nunca	Nunca	si	no											
256	3	0	1	1	1	hombre	hombre	1.38674	1.38674	40	preparatoria incompleta	2	si	bajo riesgo	no	0		si	1	no												1	no	si	0	1	0	Casi nunca			si	no		0 times	8	1 a 9 anhos		no							si	si	no	no	si	no	Casi nunca	Casi nunca	no	no											
257	3	0	1	1	1	hombre	hombre	1.38674	1.38674	29	primaria incompleta	2	si	no riesgo	si	2	no recuerdo	si		si	no	no	si	no	no	no	no	no	no	si	Rara vez	1	no	si	0	1	0	Siempre			si	no		0 times	8	1 a 9 anhos		si		3	Compañero  de celda	Con maquina	no se	celda	si	si	no	no	si	no	Casi nunca	Casi nunca	no												
258	3	0	1	1	1	hombre	hombre	1.38674	1.38674	37	preparatoria incompleta	2	si	bajo riesgo	no	0		no	0	no												1	no	si	0	1	0	Casi nunca			si	no		0 times	6	1 a 9 anhos	173	no							si	si	no	no	si	no	Nunca	Nunca	no	no											
259	3	0	1	1	1	hombre	hombre	1.38674	1.38674	62	primaria incompleta	5	si	Riesgo alto	no	0		si		si	no	si	no	no	no	no	no	no	no	no		1	no	si	0	1	0	A veces			si	no		0 times	22	>20 anhos		no							no								no	no											
260	3	0	1	1	1	hombre	hombre	1.38674	1.38674	22	secundaria incompleta	1	si	no se	no	0		si		si	si	no	no	no	no	no	no	no	no	no		1		si			0	A veces			si	no		0 times	0.2465753	1 mes a 1 anho		no							no								no	no											
261	3	0	1	1	1	hombre	hombre	1.38674	1.38674	52	universidad	2	si	no riesgo	no	0		si		si	no	no	si	no	no	no	no	no	no	no		1	no	si	0	1	0	Nunca			si	no		0 times	12	10 a 19 anhos		no							si	si	no	no	si	no	Nunca	Nunca	no	no											
262	3	0	1	1	1	hombre	hombre	1.38674	1.38674	24	secundaria incompleta	2	si	no se	no	0		si		si	no	no	no	no	no	si	no	no	no	no		1	no	si	0	1	0	Casi nunca			si	no		0 times	0.2465753	1 mes a 1 anho		no							si	si	no	no	si	no	Casi nunca	Casi nunca	no	no											
263	3	0	1	1	1	hombre	hombre	1.38674	1.38674	27	secundaria incompleta	2	si	no riesgo	si	1	no	si		si	si	no	no	no	no	no	no	no	no	no		1	no	si	0	1	0	Nunca			si	no		0 times	2	1 a 9 anhos		si	Después del 6º mes	1		Aguja de coser	no	celda	si	si	no	no	si	no	Nunca	Nunca	no	si	si	no	no	no	no	no	no	no	no	no	
264	3	0	1	1	0	hombre	hombre	1.38674	1.38674	25	Secundaria completa	2	si	bajo riesgo																																																													
265	3	0	1	0	1	hombre	hombre	1.38674	1.38674	25	preparatoria incompleta	2	si	bajo riesgo	si	1	no	si	3	si	si	no	no	no	no	si	no	no	no	no		1	no	si	0	1	0	Casi nunca			si	si	1	1 time	4	1 a 9 anhos	799	si	Después del 6º mes	4	Tatuador	Con maquina	si	celda	si	si	no	no	si	no	Nunca	Nunca	no	si	si	si	no	si	no	si	no	no	no	no	
266	3	1	1	1	1	hombre	hombre	1.38674	1.38674	32	primaria completa	2	si	no se	no	0		si	2	si	si	si	no	si	no	no	no	no	no	si	Rara vez	0	no	no							no	si	6	>1 time	13	10 a 19 anhos	6429	no							si	si	no	no	si	no	Nunca	Nunca	si	si	no	si	si	si	no	no	no	no	no	si	si
267	3	0	1	1	1	hombre	hombre	1.38674	1.38674	21	secundaria incompleta	2	si	#NAME?	no	0		si	2	si	si	no	no	no	no	no	no	no	no	no		1	no	si	0	1	0	Casi siempre			si	no		0 times	0.739726	1 mes a 1 anho	7292	no							si	si	no	no	si	no	Casi nunca	Casi nunca	no												
268	3	0	1	1	1	hombre	hombre	1.38674	1.38674	27	preparatoria incompleta	3	no	no se	si	4	no	si	1	si	no	si	si	si	no	no	no	no	no	no		1	no	si	0	1	0	Nunca			si	no		0 times	9	1 a 9 anhos		si	Después del 6º mes	10	Yo solo	Con maquina	si	Otros	si	si	no	no	si	no	Casi nunca	Casi nunca	no	si	si	si	no	si	no	no	no	no	no	no	
269	3	0	1	1	1	hombre	hombre	1.38674	1.38674	23	preparatoria incompleta	1	si	no riesgo	no	0		si	1	si	si	no	no	no	no	no	si	no	no	no		1	no	si	0	1	0	Casi siempre			si	no		0 times	0.2465753	1 mes a 1 anho		no							no								no	no											
270	3	0	1	1	1	hombre	hombre	1.38674	1.38674	53	primaria incompleta	2	si	no se																																																													
271	3	0	1	1	1	hombre	hombre	1.38674	1.38674	30	preparatoria incompleta	1	si	no se	si	10	no	si		si	si	si	no	si	no	no	no	no	no	no		1	no	si	0	1	0	A veces			si	no		0 times	5	1 a 9 anhos	1487	no							si	si	no	no	si	no	Siempre	Siempre	no	si	si	si	no	si	no	no	si	no	no	no	
272	3	1	1	1	1	hombre	hombre	1.38674	1.38674	32	primaria incompleta	1	si	no se	si	no recuerdo	si	si		si	si	si	no	si	no	si	si	no	no	si	La mitad de las veces	1	no	si	0	1	0	Nunca			si	si						si		3	Compañero  de celda	Con maquina	no	Otros	no								si	si	si	si	si	si	no	si	no	no	no	si	no se
273	3	0	1	1	1	hombre	hombre	1.38674	1.38674	48	secundaria incompleta	2	si	no se	si	3	no	si		si	si	no	no	no	no	no	no	no	no	no		1		si			0	Nunca			si	no		0 times	2	1 a 9 anhos		no							si								si	si										no	
274	3	0	1	1	1	hombre	hombre	1.38674	1.38674	35	bachillerato tecnico	2	si	no se	si	13	no	si	2	si	no	si	no	si	si	si	no	si	no	no		1	no	si	0	1	0	A veces			si	si	1	1 time	6	1 a 9 anhos		no							si	si	no	no	si	no	Casi nunca	Casi nunca	si	si	no	si	no	si	no	si	no	no	no	no	
275	3	0	1	1	1	hombre	hombre	1.38674	1.38674	30	preparatoria incompleta	2	si	Riesgo alto	no	0		si	0	si	no	no	si	no	no	no	no	no	no	si	No se	1	no	si	0	1	0	A veces			si	no		0 times	0.739726	1 mes a 1 anho		no							si	si	no	no	si	no			no	si	si	no	no	no	no	no	no	no	no	no	
276	3	1	1	1	1	hombre	hombre	1.38674	1.38674	30	primaria completa	2	si	bajo riesgo	si	9	si	si	1	si	no	no	no	si	no	no	no	no	no	si	Rara vez	1	no	si	0	1	0	Nunca			si	si	1	1 time	4	1 a 9 anhos		si	Después del 6º mes	4	Compañero  de celda	Con maquina	si	celda	si	si	no	no	si	no	Nunca	Nunca	si	si	no	no	no	no	no	no	no	no	no		
277	3	0	1	1	1	hombre	hombre	1.38674	1.38674	24	Secundaria completa	2	si	#NAME?																																																													
278	3	0	1	1	1	hombre	hombre	1.38674	1.38674	27	Secundaria completa	2	si	bajo riesgo	no	0		si	2	si	si	si	no	si	no	si	si	no	no	no		1	si	si	1	0	0	Casi nunca	Nunca		si	si	3	>1 time	2	1 a 9 anhos		no							no								no	no											
279	3	0	1	1	1	hombre	hombre	1.38674	1.38674	31	no fui	2	si	no se																																																													
280	3	0	1	1	1	hombre	hombre	1.38674	1.38674	36	Secundaria completa	2	si	no se	si	1	no	si		no												1		si			0	Nunca			si	no		0 times	0.739726	1 mes a 1 anho	11	no															no	no											
281	3	0	1	1	1	hombre	hombre	1.38674	1.38674	36	secundaria incompleta	4	si	no se	no	0		si	1	si	no	si	no	no	no	no	no	no	no	no		1	no	si	0	1	0	Nunca			si	no		0 times	1	1 mes a 1 anho	9659	no							no								no	si	si	si	no	si	no	no	no	no	no	no	
282	3	0	1	1	1	hombre	hombre	1.38674	1.38674	49	preparatoria completa	3	si	#NAME?	no	0		si	1	no												1	no	si	0	1	0	A veces			si	si	2	>1 time	17	10 a 19 anhos		no							si	si	no	no	si	no	A veces	A veces	no	si	si	no	no	no	no	no	no	no	no	no	
283	3	0	1	1	1	hombre	hombre	1.38674	1.38674	33	preparatoria incompleta	1	no	bajo riesgo	si	no recuerdo	no	si	5	si	si	si	no	no	no	no	si	no	no	no		1	si	no	0	0	1		Nunca		si	si	10	>1 time	12	10 a 19 anhos		si	Después del 6º mes	1	Compañero  de celda	Aguja de coser	si	celda	no								no	si	si	si	no	si	no	no	si	no	no	no	
284	3	0	1	1	1	hombre	hombre	1.38674	1.38674	31	Secundaria completa	1	si	no se																																																													
285	3	0	1	1	1	hombre	hombre	1.38674	1.38674	34	primaria incompleta	2	si	#NAME?	si	14	no	no	0	si	si	si	no	no	no	no	no	no	no	no		1	no	si	0	1	0	Nunca			si	no		0 times	14	10 a 19 anhos		si	Después del 6º mes	1	Tatuador	Con maquina	no	celda	si	si	no	no	si	no	Casi nunca	Casi nunca	si	si	si	si	no	no	no	no	no	no	no	no	
286	3	0	1	1	1	hombre	hombre	1.38674	1.38674	52	primaria completa	2	si	no riesgo	no	0		si		no												1	no	si	0	1	0	Nunca			si	no		0 times	17	10 a 19 anhos		no							si	si	no	no	si	no	Nunca	Nunca	no	no											
287	3	0	1	1	1	hombre	hombre	1.38674	1.38674	48	preparatoria completa	2	no	#NAME?	no	0		no	0	no												1	no	si	0	1	0	Casi nunca			si	no		0 times	2	1 a 9 anhos		no							no								no	no											
288	3	0	1	1	1	hombre	hombre	1.38674	1.38674	52	primaria incompleta	2	si	bajo riesgo	si	2	no	no	0	no												1	no	si	0	1	0	Casi nunca			si	no		0 times	0.739726	1 mes a 1 anho		no							no								no	no											
289	3	0	1	1	1	hombre	hombre	1.38674	1.38674	36	Secundaria completa	2	si	bajo riesgo	no	0		si	5	si	si	si	no	no	no	si	no	no	si	no		1	no	si	0	1	0	A veces			si	no		0 times	9	1 a 9 anhos	2821	si	Después del 6º mes	9	Tatuador	Con maquina	si	celda	si	si	no	no	si	no	Nunca	Nunca	si	si	si	si	no	si	no	si	no	no	si	no	
290	3	0	1	1	1	hombre	hombre	1.38674	1.38674	40	preparatoria incompleta	2	si	no se																												si																																	
291	3	0	1	1	0	hombre	hombre	1.38674	1.38674	69																																																																	
292	3	0	1	1	1	hombre	hombre	1.38674	1.38674	42	Secundaria completa	2	si	#NAME?	si	2	no	si		si	si	no	no	no	no	si	no	no	no	no		1	no	si	0	1	0	A veces			si	no		0 times	4	1 a 9 anhos	432	no							si	si	no	no	si	no	Nunca	Nunca	no	no											
293	3	0	1	1	1	hombre	hombre	1.38674	1.38674	31	no fui	2	si	no se	si	4	no recuerdo	si	1	si	si	no	no	no	no	no	no	no	no	no		0	no	no	0	0	0				no	si	1	1 time	11	10 a 19 anhos		no							si	si	no	no	si	no	Siempre	Siempre	no	si	si	no	no	no	no	no	no	no	no	no	
294	3	0	1	1	1	hombre	hombre	1.38674	1.38674	23	primaria completa	2	si	no se	no	0		no	0	no												1	no	si	0	1	0	Casi siempre			si	no		0 times	6	1 a 9 anhos		si	Después del 6º mes	1	Tatuador	Con maquina	no		si	si	no	no	si	no	Nunca	Nunca	no	no											
295	3	0	1	1	1	hombre	hombre	1.38674	1.38674	38	primaria incompleta	3	si	no riesgo	no	0		si	1	no												1	no	si	0	1	0	Nunca			si	no		0 times	9	1 a 9 anhos	685	no							si	si	no	no	si	no	Nunca	Nunca	no	no											
296	3	0	1	1	1	hombre	hombre	1.38674	1.38674	42	primaria incompleta	2	si	no riesgo	si	4	no	no	0	si	si	si	no	si	no	no	si	no	si	si	Nunca	1	no	si	0	1	0	Nunca			si	no		0 times			385	si		3	Tatuador	Alambre	no	Otros	no								no	si	no	no	no	no	no	no	si	no	no	no	
297	3	0	1	1	1	hombre	hombre	1.38674	1.38674	40	Secundaria completa	2	si	#NAME?																																																													
298	3	0	1	1	1	hombre	hombre	1.38674	1.38674	60																																																																	
299	3	0	1	1	1	hombre	hombre	1.38674	1.38674	30	primaria incompleta	2	si	no se	si	8	no	si	2	si	si	si	no	no	no	si	no	no	no	no		1	no	si	0	1	0	Casi nunca			si	si	1	1 time	4	1 a 9 anhos		no							no								no	no											
300	3		0	0	1	hombre	hombre	1.38674	1.38674	64																																																																	
301	3	0	1	1	1	hombre	hombre	1.38674	1.38674	42	secundaria incompleta	2	si	no riesgo	si	1	no	si	0	si	si	no	no	no	no	no	si	no	no	no		1	no	si	0	1	0	A veces			si	no		0 times	2	1 a 9 anhos	8989	no							no								no	no											
302	3	0	1	1	1	hombre	hombre	1.38674	1.38674	40	primaria incompleta	2	si	no se	no	0				no												0	no	no	0	0	0				no	no		0 times				no							si	si	no	no	si	no	Casi nunca	Casi nunca													
303	3	0	1	1	1	hombre	hombre	1.38674	1.38674	36	secundaria incompleta	2	si	bajo riesgo	no	0				no												1	no	si	0	1	0	Casi nunca			si	no		0 times	6	1 a 9 anhos		no							si	si	no	no	si	no			no	no											
304	3	0	1	1	1	hombre	hombre	1.38674	1.38674	38	secundaria incompleta	3	si	Riesgo alto	si	4	si	si	5	si	no	si	no	no	no	no	no	no	no	no		1	no	si	0	1	0	Casi nunca			si	si	10	>1 time			5015	si		4	Tatuador	Con maquina	si	celda	si	si	no	no	si	no	Nunca	Nunca	no	no											
305	3	0	1	1	1	hombre	hombre	1.38674	1.38674	47	secundaria incompleta	2	si	Riesgo alto	no	0		si		no												0	no	no	0	0	0				no	no		0 times	0.2465753	1 mes a 1 anho		no							no								no	no											
306	3	0	1	1	1	hombre	hombre	1.38674	1.38674	50	preparatoria incompleta	2	si	#NAME?	no	0		si	2	no												0	no	no	0	0	0				no	no		0 times	5	1 a 9 anhos		no							no								no	no											
307	3	0	1	1	1	hombre	hombre	1.38674	1.38674	23	preparatoria incompleta	2	si	no riesgo	no	0		si	1	si	no	si	no	no	no	no	no	no	no	no		1	no	si	0	1	0	Casi siempre			si	no		0 times	3	1 a 9 anhos		si	Después del 6º mes	3	Compañero  de celda	Con maquina	si	celda	si	si	no	no	si	no	Nunca	Nunca	no	si	no	si	no	no	no	no	no	no	no	no	
308	3	0	1	1	1	hombre	hombre	1.38674	1.38674	38	primaria completa	2	si	bajo riesgo	si	1	no recuerdo	si	3	no												1	no	si	0	1	0	Casi nunca			si	no		0 times	1	1 mes a 1 anho		no							si	si	no	no	si	no	Casi nunca	Casi nunca	no	no											
309	3	0	1	1	1	hombre	hombre	1.38674	1.38674	43	Secundaria completa	2	si	no riesgo																												si																																	
310	3	0	1	1	1	hombre	hombre	1.38674	1.38674	37	universidad	2	si	bajo riesgo	no	0		si	2	si	no	si	no	no	no	no	no	no	no	no		1	no	si	0	1	0	Nunca			si	no		0 times	9	1 a 9 anhos	4055	si	Después del 6º mes	3	Compañero  de celda	Otro	no	celda	si	si	no	no	si	no	Nunca	Nunca	si	si	si	si	no	si	si	no	no	no	no	no	
311	3	0	1	1	1	hombre	hombre	1.38674	1.38674	39	secundaria incompleta	2	si	#NAME?	no	0		si	1	si	si	si	no	si	no	si	no	no	no	no		1			0	0	0				si				5	1 a 9 anhos		si	Después del 6º mes	1	Compañero  de celda	Con maquina	no se	celda	si	si	no	no	si	no	Nunca	Nunca	no	si	si	si	no	si	no	si	no	no	no	no	
312	3		1	1	1	hombre	hombre	1.38674	1.38674	40																																																																	
313	3	0	1	1	1	hombre	hombre	1.38674	1.38674	49	primaria incompleta	2	si	no riesgo																																																													
314	3	0	1	1	1	hombre	hombre	1.38674	1.38674	36	preparatoria incompleta	2	si	no riesgo	si	10	no	si	3	si	si	si	no	si	no	no	no	no	no	no		1	no	si	0	1	0	A veces			si	no		0 times	4	1 a 9 anhos	992	no							si	si	no	no	si	no	Casi nunca	Casi nunca	no	si	si	si	no	si	no	no	no	no	no	no	
315	3	0	1	1	1	hombre	hombre	1.38674	1.38674	25	primaria incompleta	2	si	no riesgo	si	1	no	si		si	si	si	no	no	no	no	si	no	no	no		0	no	no	0	0	0				no	si			7	1 a 9 anhos	2745	si	÷ 1o y 6º mes	3	Compañero  de celda	Con maquina	no	celda	si	si	no	no	si	no	Nunca	Nunca	no	si	si	si	no	no	no	no	no	no	no	no	
316	3	1	1	1	1	hombre	hombre	1.38674	1.38674	56	secundaria incompleta	2	si	no riesgo	no	0		no	0	si	si	no	no	no	no	no	no	no	no	si	casi siempre	1	no	si	0	1	0	Nunca			si	si	5	>1 time	2	1 a 9 anhos	1326	no							si	si	no	no	si	no	Nunca	Nunca	no	no											
317	3	0	1	1	1	hombre	hombre	1.38674	1.38674	47	preparatoria completa	3	si	no riesgo	si																											si	2	>1 time																															
318	3	0	1	1	1	hombre	hombre	1.38674	1.38674	31	Secundaria completa	1	si	#NAME?	si	6	no	si	0	si	si	si	no	si	no	no	si	no	no	no		1	no	si	0	1	0	Casi siempre			si				3	1 a 9 anhos		no							no								no	no											
319	3	0	1	1	1	hombre	hombre	1.38674	1.38674	31	preparatoria completa	2	si	bajo riesgo	si	10	no	no	0	si	si	si	si	si	si	si	si	si	no	si	Nunca	1	si	si	1	0	0	Nunca	A veces		si	no		0 times	14	10 a 19 anhos		si	Después del 6º mes	10	Compañero  de celda	Alambre	si	celda	si	si	no	no	si	no	Nunca	Nunca	no	si	si	si	no	si	si	si	si	no	no	no	
320	3	1	1	1	1	hombre	hombre	1.38674	1.38674	41	preparatoria incompleta	2	si	#NAME?																												no		0 times																															
321	3	0	1	1	1	hombre	hombre	1.38674	1.38674	30	no fui	2	si	no se																																																													
322	3	0	1	1	1	hombre	hombre	1.38674	1.38674	33		2	si	#NAME?	no	0		si	0	si	si	si	si	si	no	si	no	no	no	no		1	no	si	0	1	0	Nunca			si	no		0 times	12	10 a 19 anhos	2968	si	Después del 6º mes	6	Tatuador	Con maquina	no	celda	si	si	no	no	si	no	Nunca	Nunca	si	si	si	si	si	si	no	si	no	no	no	no	
323	3	0	1	1	1	hombre	hombre	1.38674	1.38674	48	no fui	2	si	Riesgo alto																																																													
324	3	0	1	1	1	hombre	hombre	1.38674	1.38674	38	universidad	2	si	bajo riesgo	si	1	no	si	3	si	si	si	no	no	no	si	no	no	no	no		1	no	si	0	1	0	Casi nunca			si	no		0 times	5	1 a 9 anhos		no							no								no	si	no	si	no	no	no	si	no	no	no	no	
325	3	0	1	1	1	hombre	hombre	1.38674	1.38674	39	primaria completa	2	si	no se																																																													
326	3	0	1	1	1	hombre	hombre	1.38674	1.38674	53		2	si	no riesgo																																																													
327	3	0	1	1	1	hombre	hombre	1.38674	1.38674	65	no fui	2	si	no se	no	0		no	0	no													no		0		0					no		0 times	0.2465753	1 mes a 1 anho		no							si	si	no	no	si	no			no	no											
328	3	0	1	1	1	hombre	hombre	1.38674	1.38674	28	primaria completa	1	si	no riesgo																																																													
329	3	0	1	1	1	hombre	hombre	1.38674	1.38674	35	primaria completa	2	si	bajo riesgo	si	no recuerdo	no	si		si	si	si	no	si	si	si	si	no	no	no		1	no	si	0	1	0	Nunca			si	si	1	1 time	10	1 a 9 anhos		si	Después del 6º mes	10	Compañero  de celda	Con maquina	si	celda	si	si	no	no	si	no	Nunca	Nunca	si	si	si	si	no	si	si	si	si	no	no	no	
330	3	0	1	1	1	hombre	hombre	1.38674	1.38674	22	secundaria incompleta	2	si	#NAME?																												si	2	>1 time																															
331	3		1	1	1	hombre	hombre	1.38674	1.38674	23																																																																	
332	3	0	1	1	0	hombre	hombre	1.38674	1.38674	29																																																																	
333	3	0	1	1	1	hombre	hombre	1.38674	1.38674	50	universidad	4	si	bajo riesgo	si	2	no	si		no												1	no	si	0	1	0	Casi nunca			si	no		0 times	7	1 a 9 anhos		no							no								no	no											
334	3	0	1	1	1	hombre	hombre	1.38674	1.38674	46	secundaria incompleta	5	si	no riesgo	no	0		si	1	no												1	no	si	0	1	0	Siempre			si	no		0 times	6	1 a 9 anhos		no							si	si	no	no	si	no	Casi siempre	Casi siempre	no	no											
335	3	0	1	1	1	hombre	hombre	1.38674	1.38674	49	primaria incompleta	2	si	no riesgo	no	0		si		no												0	no	no	0	0	0				no	no		0 times	9	1 a 9 anhos	5969	no							si	si	no	no	si	no	Nunca	Nunca	no	no											
336	3	0	1	1	1	hombre	hombre	1.38674	1.38674	35	primaria incompleta	2	si	no riesgo	si	no recuerdo	no	si	1	si	si	si	no	no	si	no	si	no	no	no		1	no	si	0	1	0	Nunca			si	si	2	>1 time			6939								si	si	no	no	si	no	Nunca	Nunca	si	si	si	si	no	si	si	no	si	no	no	no	
337	3	0	1	1	1	hombre	hombre	1.38674	1.38674	37	Secundaria completa	2	si	#NAME?	no	0		si		no												1	no	si	0	1	0	A veces			si	no		0 times	8	1 a 9 anhos		no							si	si	no	no	si	no	A veces	A veces	no	no											
338	3	0	1	1	1	hombre	hombre	1.38674	1.38674	39	bachillerato tecnico	2	si	bajo riesgo																																																													
339	3	0	1	1	1	hombre	hombre	1.38674	1.38674	24	no fui	1	si	no riesgo	si	6	no	si	2	si	si	no	no	no	no	no	no	no	no	no		1	no	si	0	1	0	Nunca			si	si	3	>1 time	7	1 a 9 anhos		no							no								no	no											
340	3	0	1	1	1	hombre	hombre	1.38674	1.38674	25	preparatoria incompleta	2	si	bajo riesgo	si	12	no	si	0	si	no	si	no	no	no	no	no	no	no	no		1	no	si	0	1	0	A veces			si	no		0 times				si	Después del 6º mes	13	Tatuador	Con maquina	no	celda	si	si	no	no	si	no	Casi nunca	Casi nunca	no	si	si	si	no	si	si	si	no	no	no	no	
341	3	0	1	1	1	hombre	hombre	1.38674	1.38674	22	preparatoria incompleta	1	si	no riesgo	si	2	si	si	2	si	no	no	no	no	si	no	no	no	no	no		1	no	si	0	1	0	Nunca			si	si	3	>1 time				no							si	si	no	no	si	no	Nunca	Nunca	no	si	no	no	no	si	no	no	no	no	no	no	
342	3	0	1	1	1	hombre	hombre	1.38674	1.38674	30	universidad	1	si	bajo riesgo																																																													
343	3	0	1	1	1	hombre	hombre	1.38674	1.38674	28	primaria completa	1	si	no se	no	0		si		si	no	no	no	si	no	no	si	no	no	no		1	no	si	0	1	0				si							si		3		Con maquina	no se		si	si	no	no	si	no	Nunca	Nunca	no	no											
344	3	0	1	1	1	hombre	hombre	1.38674	1.38674	45	no fui	3	si	no se						no												0	no	no							no																																		
345	3	0	1	1	1	hombre	hombre	1.38674	1.38674	25	primaria completa	2	si	no se	si	no recuerdo	no	no	0	no												0	no	no	0	0	0				no	no		0 times	1	1 mes a 1 anho		no							si	si	no	no	si	no	Siempre	Siempre	no	no											
346	3	0	1	1	1	hombre	hombre	1.38674	1.38674	22	primaria incompleta	1	si	no se																																																													
347	3	0	1	1	1	hombre	hombre	1.38674	1.38674	34	Secundaria completa	2	si	no se	si	3	no	no	0	no												0	no	no	0	0	0				no	no		0 times	3	1 a 9 anhos		no							si	si	no	no	si	no	Nunca	Nunca	no	no											
348	3	0	1	1	1	hombre	hombre	1.38674	1.38674	38	primaria incompleta	1	si	bajo riesgo	si	no recuerdo	no	si		si	si	si	no	si	no	no	si	no	no	si	Nunca	1	no	si	0	1	0	Casi siempre			si	si	8	>1 time				si			Tatuador	Con maquina	no se	celda	si	si	no	no	si	no	Casi siempre	Casi siempre	no	si	no	si	no	si	no	si	no	no	no	si	no
349	3	0	1	1	1	hombre	hombre	1.38674	1.38674	27																																																																	
350	3	0	1	1	1	hombre	hombre	1.38674	1.38674	42	Secundaria completa	2	si	Riesgo alto	si	2	no	si	1	no												1	no	si	0	1	0	A veces			si	no		0 times	8	1 a 9 anhos		si	Después del 6º mes	2	Compañero  de celda	Con maquina	no	celda	si	si	no	no	si	no	Casi siempre	Casi siempre	no	no											
351	3	0	1	1	1	hombre	hombre	1.38674	1.38674	35	primaria incompleta	2	si	bajo riesgo	si	1	no	si		no												1	no	si	0	1	0	A veces			si	no		0 times	8	1 a 9 anhos	187	no							si	si	no	no	si	no	Casi siempre	Casi siempre	si	si	si	no	no	si	no	no	no	no	no	no	
352	3	0	1	1	1	hombre	hombre	1.38674	1.38674	71	universidad	4	si	no se																																																													
353	3	0	1	1	1	hombre	hombre	1.38674	1.38674	32	secundaria incompleta	2	si	bajo riesgo	si	2	no	no	0	si	si	si	no	si	no	no	no	no	no	no		1	no	si	0	1	0	Siempre			si	no		0 times	15	10 a 19 anhos		no							si	si	no	no	si	no	Casi nunca	Casi nunca	no	no											
354	3	1	1	1	1	hombre	hombre	1.38674	1.38674	31	primaria completa	2	si	no se	si	11	no	si	2	si	si	si	no	si	no	no	si	no	no	si	Nunca	1	no	si	0	1	0	Nunca			si	si			2	1 a 9 anhos		no							no								no	no											
355	3		0	0	1	hombre	hombre	1.38674	1.38674	32		1	si	no riesgo	si	4	no	si		no												1	no	si	0	1	0	Siempre			si	no		0 times	3	1 a 9 anhos		no							no								no	no											
356	3	0	1	1	1	hombre	hombre	1.38674	1.38674	40	secundaria incompleta	2	si	no riesgo	si	2	no	no	0	no												1			0	0	0				si	no		0 times	3	1 a 9 anhos		no							si	si	no	no	si	no	Nunca	Nunca	no	no											
357	3	0	1	1	1	hombre	hombre	1.38674	1.38674	33	primaria incompleta	1	si	Riesgo alto	si	10	no	si	2	si	si	si	no	si	no	no	si	si	no	no		1	si	si	1	0	0	Casi nunca	Casi nunca		si	no		0 times	11	10 a 19 anhos		si	Después del 6º mes	25	Compañero  de celda	Alambre	si	celda	si	no	si	no	no	si			si	si	si	si	no	si	no	no	si	no	no	no	
358	3		1	1	0	hombre	hombre	1.38674	1.38674	45																																																																	
359	3	0	1	1	1	hombre	hombre	1.38674	1.38674	38	preparatoria completa	2	si	Riesgo alto	si	2	no	si		si	si	si	si	si	si	si	no	si	si	si	Nunca	1	no	si	0	1	0	Casi nunca			si	no		0 times	7	1 a 9 anhos		si	Después del 6º mes	10	Compañero  de celda	Alambre	no	celda	no								si	si	si	si	no	no	no	si	no	no	si	si	no
360	3	0	1	1	1	hombre	hombre	1.38674	1.38674	19	secundaria incompleta	1	si	Riesgo alto																												no		0 times																															
361	3	0	1	1	1	hombre	hombre	1.38674	1.38674	20	preparatoria incompleta	1	no	no riesgo	si	2	no	si	0	no												1	no	si	0	1	0	Casi nunca			si	no		0 times	1	1 mes a 1 anho	1338	no							si	si	no	no	si	no	A veces	A veces	no	si	si	no	no	no	no	no	no	no	no	no	
362	3	0	1	1	1	hombre	hombre	1.38674	1.38674	23	primaria completa	1	si	#NAME?	no	0		no	0	no													no		0		0					no		0 times	1	1 mes a 1 anho		no							no								no												
363	3	0	1	1	1	hombre	hombre	1.38674	1.38674	28	primaria completa	1	si	no se																		1	no	si	0	1	0				si	no		0 times	0.2465753	1 mes a 1 anho		no							no								no	no											
364	3	0	1	1	1	hombre	hombre	1.38674	1.38674	37	primaria completa	2	si	Riesgo alto																																																													
365	3	0	1	1	1	hombre	hombre	1.38674	1.38674	29	primaria completa		si	#NAME?	si	10	no	si		si	si	si	no	si	si	no	no	si	no	si	Nunca	1	no	si	0	1	0	A veces			si	no		0 times				si					si		si	si	no	no	si	no	Nunca	Nunca	no	si	si	si	si	no	no	si	si	no	no	si	no
366	3	0	1	1	1	hombre	hombre	1.38674	1.38674	24	primaria completa	2	si	bajo riesgo																																																													
367	3	0	1	0	1	hombre	hombre	1.38674	1.38674	22	Secundaria completa	1	si	bajo riesgo																																																													
368	3	0	1	1	1	hombre	hombre	1.38674	1.38674	25		1	si	Riesgo alto																																																													
369	3	0	1	1	1	hombre	hombre	1.38674	1.38674	21	primaria incompleta	2	si	no se	si	1	no	si		si	si	si	no	no	no	si	no	no	no	no		1	no	si	0	1	0	Siempre			si	no		0 times	1	1 mes a 1 anho	1072	no															no	no											
370	3	0	1	1	1	hombre	hombre	1.38674	1.38674	41	Secundaria completa	1	si	Riesgo alto																																																													
371	3		0	0	1	hombre	hombre	1.38674	1.38674	32																																																																	
372	3	0	1	1	1	hombre	hombre	1.38674	1.38674	48	Secundaria completa	1	si	Riesgo alto																																																													
373	3	0	1	1	1	hombre	hombre	1.38674	1.38674	63	universidad	4	si	no riesgo																																																													
374	4	0	1	1	1	hombre	hombre	1.389937	1.398734																																																																		
375	4	0	1	1	1	hombre	hombre	1.389937	1.398734	34	primaria completa	1	si	bajo riesgo	no	0		si	2	si	si	no	no	no	no	no	no	no	no	no		1	no	si	0	1	0	A veces			si	si	3	>1 time																			no												
376	4	1	1	1	1	hombre	hombre	1.389937	1.398734	34	primaria completa	2	si	no riesgo	si	no recuerdo	no	si	3	si	si	si	no	si	si	si	no	no	no	si	Nunca	1	no	si	0	1	0	A veces			si	si	3	>1 time	0.2465753	1 mes a 1 anho		no							no								no	no											
377	4	0	1	1	1	hombre	hombre	1.389937	1.398734	28	primaria incompleta	1	si	no riesgo	si	1	si	no	0	si	no	no	no	no	si	no	no	no	no	no		1	no	si	0	1	0	Nunca			si	si	10	>1 time	11	10 a 19 anhos		no							no								no	no											
378	4	0	1	1	1	hombre	hombre	1.389937	1.398734	42	universidad	2	si	bajo riesgo	no	0		si	0	si	no	si	no	no	no	no	no	no	no	no		1	no	si	0	1	0	Nunca			si	no		0 times	4	1 a 9 anhos		no							si	si	no	no	si	no	Nunca	Nunca	no	no											
379	4	0	1	1	1	hombre	hombre	1.389937	1.398734	32	primaria incompleta	1	si	#NAME?	no	0		no	0													1		si			0	Siempre			si				0.0684932	<30dias		no							no																				
380	4	0	1	1	1	hombre	hombre	1.389937	1.398734	26	no fui	2	si	no riesgo	si	5	no	no	0	si	si	no	no	no	no	si	no	no	no	no		1	si	si	1	0	0	Siempre	Siempre		si	no		0 times	0.2465753	1 mes a 1 anho	209	si	÷ 1o y 6º mes	5	Yo solo	Aguja de coser	no se	celda	si	si	no	no	si	no	Nunca	Nunca	no	no											
381	4	1	1	1	1	hombre	hombre	1.389937	1.398734	28	Secundaria completa	2	no	bajo riesgo	si	4	si	si		si	si	si	no	si	no	no	si	no	no	si	Nunca	1	no	si	0	1	0	Nunca			si	si	8	>1 time	0.2465753	1 mes a 1 anho		si	÷ 1o y 6º mes	4	Compañero  de celda	Con maquina	no se	celda	si	si	no	no	si	no	Nunca	Nunca	no	no											
382	4	0	1	1	1	hombre	hombre	1.389937	1.398734	27	no fui		no	no se	no	0		si		si	no	si	si	si	si	si	si	no	si	no		1	no	si	0	1	0				si	si																						no											
383	4	0	1	1	1	hombre	hombre	1.389937	1.398734	36	preparatoria completa	2	si	bajo riesgo	no	0		si	0	no												1	no	si	0	1	0	Siempre			si	no		0 times	4	1 a 9 anhos		no							si	si	no	no	si	no	Nunca	Nunca	no	no											
384	4	0	1	1	1	hombre	hombre	1.389937	1.398734	19	primaria completa	1	si	no riesgo	si	2	no	no	0	no												1	no	si	0	1	0	A veces			si	no		0 times	0.2465753	1 mes a 1 anho		no							no								no	si	si	no	no	no	no	no	no	no	no	no	
385	4	0	1	1	1	hombre	hombre	1.389937	1.398734	54	primaria incompleta	2	si	Riesgo alto	no	0		no	0	no												1	no	si	0	1	0	Nunca			si	si	1	1 time	0.739726	1 mes a 1 anho		no							no								no	no											
386	4	0	1	1	1	hombre	hombre	1.389937	1.398734	22	secundaria incompleta	2	si	#NAME?	si	1	no	si	0	si	si	no	no	no	no	no	no	no	no	no		1	no	si	0	1	0	Nunca			si	no		0 times	0.2465753	1 mes a 1 anho		no							si	si	no	no	si	no	Nunca	Nunca	no	si	si	no	no	no	no	no	no	no	no	no	
387	4	0	1	1	1	hombre	hombre	1.389937	1.398734	24																																																																	
388	4	0	1	1	1	hombre	hombre	1.389937	1.398734	35	secundaria incompleta	2	si	no riesgo	si	4	si	si	0	si	no	si	no	no	no	no	no	no	no	no		1	no	si	0	1	0				si	si			0.2465753	1 mes a 1 anho									no								no	no											
389	4	0	1	1	1	hombre	hombre	1.389937	1.398734	40	Secundaria completa	2	si	no riesgo	no	0		si	1	si	si	no	no	no	no	no	no	no	no	no		1	no	si	0	1	0	Siempre			si	no		0 times	0.2465753	1 mes a 1 anho		no							si	si	no	no	si	no	Casi siempre	Casi siempre	no	no											
390	4	0	1	1	1	hombre	hombre	1.389937	1.398734	26	otro	2	si	no se	si	no recuerdo	no	si		si	no	no	no	no	si	si	no	no	si	no		1	no	si	0	1	0	Casi siempre			si	no		0 times																			no	si	no	no	no	no	no	no	no	no	si	no	
391	4	0	1	1	1	hombre	hombre	1.389937	1.398734	19	primaria incompleta	1	si	no riesgo	si	3	no	si	1	si	si	no	no	no	no	no	si	no	si	si		1	no	si	0	1	0	Siempre			si	si	1	1 time	0.739726	1 mes a 1 anho	31	no							no								no	no											
392	4	1	1	1	1	hombre	hombre	1.389937	1.398734	32	Secundaria completa	1	si	#NAME?	no	0		si		no													no		0		0					si	1	1 time	0.739726	1 mes a 1 anho		no							no								no	no											
393	4	0	1	1	1	hombre	hombre	1.389937	1.398734	25	Secundaria completa	2	si	no se	no	0		si	1	no												1	no	si	0	1	0	A veces			si	no		0 times	0.2465753	1 mes a 1 anho		no							si	si	no	no	si	no	Casi nunca	Casi nunca	no	si	si	no	no	no	no	no	no	no	no	no	
394	4	0	1	1	1	hombre	hombre	1.389937	1.398734	33	Secundaria completa		si	bajo riesgo	no	0		si		si	si	si	no	no	no	no	no	no	no	no		1	no	si	0	1	0	A veces			si	no		0 times	3	1 a 9 anhos		si							si	si	no	no	si	no	Nunca	Nunca	no	si	si	si	no	no	no	no	no	no	no	no	
395	4	0	1	1	1	hombre	hombre	1.389937	1.398734	46	preparatoria completa	3	si	no se	no	0		no	0	si	no	si	si	no	si	si	no	no	no	si	Rara vez	1	no	si	0	1	0	A veces			si	si	3	>1 time	0.739726	1 mes a 1 anho		no							no								no	no											
396	4	0	1	1	1	hombre	hombre	1.389937	1.398734	23	primaria completa	2	si	no se	si	no recuerdo	no	si		si	si	no	no	no	no	no	no	no	no	no			no		0		0					no		0 times	0.0794521	<30dias		no							si	si	no	no	si	no			no												
397	4	0	1	1	1	hombre	hombre	1.389937	1.398734	37	bachillerato tecnico	2	si	bajo riesgo	si	1	no	no	0	no												1			0	0	0				si	no		0 times	0.739726	1 mes a 1 anho		no							si	si	no	no	si	no	Nunca	Nunca	no	no											
398	4	0	1	1	1	hombre	hombre	1.389937	1.398734	33																																																																	
399	4	0	1	1	1	hombre	hombre	1.389937	1.398734	29	Secundaria completa	1	si	no riesgo	no	0		si		no												1	no	si	0	1	0	Siempre			si	si	1	1 time	4	1 a 9 anhos		no							si	si	no	no	si	no	Siempre	Siempre	no	no											
400	4	0	1	1	1	hombre	hombre	1.389937	1.398734	23	secundaria incompleta	1	si	no se	si	17	si	si		si	si	si	no	si	si	si	si	si	si	si	Siempre	1	no	si	0	1	0	Nunca			si	si	8	>1 time																			no	si	si	no	no	no	si	no	no	no	si	no	
401	4	0	1	1	1	hombre	hombre	1.389937	1.398734	31	primaria incompleta	2	si	no riesgo	si	2	no	si		si	si	si	no	si	no	si	no	no	no	no		1	no	si	0	1	0	Casi nunca			si	no		0 times	1	1 mes a 1 anho		si	Después del 6º mes	1	Compañero  de celda	Con maquina	no	celda	no								no	si	si	no	no	no	no	no	no	no	no	no	
402	4	0	1	1	1	hombre	hombre	1.389937	1.398734	42	preparatoria incompleta	1	si	no riesgo	si	1	no	si		si	si	no	no	no	no	no	no	no	no	no		1	no	si	0	1	0	Nunca			si	no		0 times	3	1 a 9 anhos	944	no							no								no	no											
403	4	0	1	1	1	hombre	hombre	1.389937	1.398734	23	primaria incompleta	1	si	no se	si		no	si	1	si	si	si	no	si	no	si	si	no	no	no		1	no	si	0	1	0	Nunca			si	si	1	1 time	3	1 a 9 anhos		no							si	si	no	no	si	no	Casi nunca	Casi nunca													
404	4	0	1	1	1	hombre	hombre	1.389937	1.398734	22				no se																			no		0		0					no		0 times																															
405	4	0	1	1	1	hombre	hombre	1.389937	1.398734	23	Secundaria completa	1	si	no se	no	0		no	0	no												1	no	si	0	1	0	Nunca			si	no		0 times	0.2465753	1 mes a 1 anho		no							no								no	no											
406	4		0	0	1	hombre	hombre	1.389937	1.398734	26	Secundaria completa	1	si	bajo riesgo	si	5	no	si	1	si	si	si	si	si	no	no	no	no	no	si	Siempre	1	no	si	0	1	0	Nunca			si	no		0 times	0.2465753	1 mes a 1 anho		no							no								no	no											
407	4	0	1	1	1	hombre	hombre	1.389937	1.398734	26	primaria completa	2	si	bajo riesgo	si	5	no	si	1	si	no	si	no	si	no	no	si	no	no	no		1	no	si	0	1	0	A veces			si	no		0 times	0.0684932	<30dias		no							no								no	no											
408	4	0	1	1	1	hombre	hombre	1.389937	1.398734	41	no fui	2	si	bajo riesgo	no	0		no	0	si	si	no	no	no	no	no	no	no	no	no		1	no	si	0	1	0	Casi nunca			si	si	2	>1 time	0.2465753	1 mes a 1 anho		no							no								no	no											
409	4	0	1	1	1	hombre	hombre	1.389937	1.398734	19	preparatoria incompleta	1	si	no se	no	0		si	1	no												1	no	si	0	1	0				si	no		0 times	0.2465753	1 mes a 1 anho		no							no								no	no											
411	4	0	1	1	1	hombre	hombre	1.389937	1.398734	19	preparatoria completa	2	si	no riesgo	no	0		no	0	no												1	no	si	0	1	0	A veces			si	no		0 times	0.739726	1 mes a 1 anho		no							no								no	no											
412	4	0	1	1	1	hombre	hombre	1.389937	1.398734	30	primaria completa	2	si	no se	si		no	si														1	no	si	0	1	0				si	no		0 times	0.739726	1 mes a 1 anho																	no	no											
413	4	0	1	1	1	hombre	hombre	1.389937	1.398734	23	preparatoria incompleta	2	si	no se	no	0		si	2	si	si	si	no	no	no	si	no	no	no	no		1	no	si	0	1	0	Nunca			si	no		0 times	2	1 a 9 anhos		no							si	si	no	no	si	no			no	si	si	si	no	no	no	no	si	no	no	no	
414	4	0	1	1	1	hombre	hombre	1.389937	1.398734	23	primaria incompleta	1	si	Riesgo alto	si	1	no	si																								no		0 times																															
415	4	0	1	1	1	hombre	hombre	1.389937	1.398734	47	secundaria incompleta	3	si	bajo riesgo	no	0		si	1	si	si	si	no	no	no	no	no	no	no	no		1	no	si	0	1	0	A veces			si	si	1	1 time	0.2465753	1 mes a 1 anho		no							no								no	no											
416	4		1	1	1	hombre	hombre	1.389937	1.398734	31																																																																	
417	4	0	1	1	1	hombre	hombre	1.389937	1.398734	28	preparatoria incompleta	2	si	no se	si	no recuerdo	no	si		si										no		1	no	si	0	1	0	A veces			si	si			0.739726	1 mes a 1 anho		si				Con maquina	si		no								no												
418	4	0	1	1	1	hombre	hombre	1.389937	1.398734	38	primaria incompleta	2	si	bajo riesgo	no	0		si		no												1			0	0	0				si	no		0 times	0.2465753	1 mes a 1 anho		no							si	si	no	no	si	no	Nunca	Nunca	no	no											
419	4	0	1	1	1	hombre	hombre	1.389937	1.398734	32	secundaria incompleta	2	no	Riesgo alto	no	0		si	1													1	no	si	0	1	0	A veces			si	si	1	1 time				no							si								no	no											
420	4	0	1	1	1	hombre	hombre	1.389937	1.398734	22	Secundaria completa	2	si	no se	si	no recuerdo	no	si		si	si	si	no	no	no	si	si	no	no	no		1	no	si	0	1	0	A veces			si																						no	no											
422	4	0	1	1	0	hombre	hombre	1.389937	1.398734	32	preparatoria incompleta	2		bajo riesgo	no	0		si	0	si	no	no	si	si	si	no	no	no	no	no		1	si	si	1	0	0	A veces	Nunca		si	si	1	1 time																			no	no											
423	4	0	1	1	1	hombre	hombre	1.389937	1.398734	32	preparatoria completa	1	si	no se	no	0		si		si	no	no	no	no	no	no	si	no	no	no		1	no	si	0	1	0	Casi nunca			si	no		0 times	0.739726	1 mes a 1 anho		no							no								no	no											
424	4	0	1	1	1	hombre	hombre	1.389937	1.398734	29	Secundaria completa	1	si	#NAME?	si	27	no	si		no												1	no	si	0	1	0	Casi nunca			si	si	1	1 time	0.2465753	1 mes a 1 anho		no							si	si	no	no	si	no	Nunca	Nunca	no	si	no	no	no	no	no	si	no	no	no	no	
425	4	0	1	1	1	hombre	hombre	1.389937	1.398734	39	Secundaria completa	2	si	no se	no	0		si		si	si	si	no	si	no	no	no	no	no	no		1	no	si	0	1	0	Nunca			si	no		0 times																			no	si	si	no	no	si	no	no	no	no	no	no	
426	4	0	1	1	1	hombre	hombre	1.389937	1.398734	26	preparatoria incompleta	1	no	no se	si	no recuerdo	no recuerdo	si	2	si	si	si	no	si	no	si	no	no	no	no		1	no	si	0	1	0	A veces			si	si	1	1 time	1	1 mes a 1 anho		no							no								no												
427	4	0	1	1	1	hombre	hombre	1.389937	1.398734	28																																																																	
428	4	0	1	1	1	hombre	hombre	1.389937	1.398734	39	preparatoria incompleta	2	si	#NAME?	no	0		si		no												1	no	si	0	1	0	Siempre			si	no		0 times	3	1 a 9 anhos		no							si	si	no	no	si	no	Siempre	Siempre	no	no											
429	4	0	1	1	1	hombre	hombre	1.389937	1.398734	37	preparatoria completa	1	si	no riesgo	no	0		si	0	no												1	no	si	0	1	0	A veces			si	si	1	1 time	2	1 a 9 anhos	1170	no							no								no	no											
430	4	0	1	1	0	hombre	hombre	1.389937	1.398734	20																																																																	
431	4	0	1	1	1	hombre	hombre	1.389937	1.398734	20	Secundaria completa	1	si	#NAME?	si	2	no	no	0	si	si	si	no	si	si	si	si	si	no	no		1	si	si	1	0	0	Casi nunca			si				0.2465753	1 mes a 1 anho	37	no							no								no	no											
432	4	0	1	1	1	hombre	hombre	1.389937	1.398734	30	primaria completa			no riesgo	no	0		no	0	no												1	no	si	0	1	0	A veces			si	si	2	>1 time	1	1 mes a 1 anho		no							si	si	no	no	si	no			no	no											
433	4	0	1	1	1	hombre	hombre	1.389937	1.398734	85	no fui	2	si	no se																																																													
434	4	0	1	1	1	hombre	hombre	1.389937	1.398734	26	bachillerato tecnico	1	si	bajo riesgo	no	0		si	2	si	si	si	no	si	no	no	no	no	no	no		1	no	si	0	1	0	A veces			si	no		0 times	7	1 a 9 anhos	31	si							si	si	no	no	si	no	Siempre	Siempre	no	si	si	si	no	no	no	no	no	no	no	no	
435	4	0	1	1	1	hombre	hombre	1.389937	1.398734	24	secundaria incompleta	2	si	no se	si	2	no	si	2	si	si	si	no	si	no	si	no	no	no	no		1	no	si	0	1	0	Casi nunca			si	si	1	1 time	1	1 mes a 1 anho		si	÷ 1o y 6º mes	2		Con maquina	si	celda	no								si	no											
436	4	0	1	1	1	hombre	hombre	1.389937	1.398734	31	bachillerato tecnico	1	si	no riesgo	no	0		no	0	no												1	no	si	0	1	0	Siempre			si	no		0 times	0.739726	1 mes a 1 anho		no							no								no	no											
437	4	0	1	1	1	hombre	hombre	1.389937	1.398734	21	bachillerato tecnico	2	si	bajo riesgo	no	0		si	0	no												1	no	si	0	1	0	Casi nunca			si	no		0 times	2	1 a 9 anhos	2150	no							si	si	no	no	si	no	Nunca	Nunca	no	no											
438	4	0	1	1	1	hombre	hombre	1.389937	1.398734	53	universidad	2	si	no riesgo	no	0		si	1	no												1	no	si	0	1	0	Casi nunca			si	no		0 times	3	1 a 9 anhos	1127	no							si	si	no	no	si	no	Nunca	Nunca	no	no											
439	4	0	1	1	1	hombre	hombre	1.389937	1.398734	31																																																																	
440	4	0	1	1	1	hombre	hombre	1.389937	1.398734	50	primaria completa	2	si	no riesgo	si	1	no	si	1	no												1	no	si	0	1	0	Nunca			si	si	1	1 time	0.2465753	1 mes a 1 anho		no							no								no	no											
441	4	0	1	1	1	hombre	hombre	1.389937	1.398734	30	Secundaria completa	2	si	no se	si	6	no	si	1	si	no	si	no	no	no	no	no	no	no	no		1	no	si	0	1	0	A veces			si	si	1	1 time	0.2465753	1 mes a 1 anho		no							si	si	no	no	si	no	Nunca	Nunca	no	no											
442	4	0	1	1	1	hombre	hombre	1.389937	1.398734	60																																																																	
443	4	0	1	1	1	hombre	hombre	1.389937	1.398734	38	bachillerato tecnico	3	si	no riesgo	no	0		no	0	no												1	no	si	0	1	0	Nunca			si	no		0 times	8	1 a 9 anhos	1851	no							si	si	no	no	si	no			no	si	si	si	no	no	no	no	no	no	no	no	
444	4	0	1	1	1	hombre	hombre	1.389937	1.398734	32	Secundaria completa	2	si	Riesgo alto	no	0		si		si	no	si	no	si	si	si	no	si	no	no		1	no	si	0	1	0	A veces			si	no		0 times	1	1 mes a 1 anho		no							no								no	no											
445	4	0	1	1	1	hombre	hombre	1.389937	1.398734	21	Secundaria completa	1	si	no riesgo	si	5	no	si	2	si	no	si	no	no	si	si	no	no	no	si	Nunca	1	no	si	0		0				si	no		0 times																			no	si	no	no	no	no	si	no	no	no	no	no	
446	4	0	1	1	1	hombre	hombre	1.389937	1.398734	38	no fui	2	si	no se	no	0		no	0	no													no		0		0					no		0 times	13	10 a 19 anhos		no							si	si	no	no	si	no			no	no											
447	4	0	1	1	1	hombre	hombre	1.389937	1.398734	23	Secundaria completa	2	si	Riesgo alto	no	0		si	1	no												1	no	si	0	1	0	Casi nunca			si	no		0 times	4	1 a 9 anhos		no							si	si	no	no	si	no	Nunca	Nunca	no	si	si	no	no	no	no	no	no	no	no	no	
448	4	0	1	1	1	hombre	hombre	1.389937	1.398734	22	secundaria incompleta	1	si	no se	si	4	no	si	1	si	si	no	no	si	no	si	si	no	no	no		1	no	si	0	1	0	Casi siempre			si	no		0 times	2	1 a 9 anhos	301	si	÷ 1o y 6º mes	3	Tatuador	Con maquina	no	celda	si	si	no	no	si	no	A veces	A veces	no	si	si	no	no	no	no	no	no	no	no	no	
449	4	0	1	1	1	hombre	hombre	1.389937	1.398734	22	Secundaria completa	1	si	no se	no	0		no	0	si	no	si	no	no	no	no	no	no	no	no		1	no	si	0	1	0	A veces			si	no		0 times	0.2465753	1 mes a 1 anho		no															no	no											
450	4	0	1	1	1	hombre	hombre	1.389937	1.398734	35	primaria incompleta	1	si	#NAME?	no	0		si	1	si	no	no	no	no	si	no	si	no	no	no		1	no	si	0	1	0	A veces			si	no		0 times	0.0794521	<30dias		no							no								no	no											
451	4	0	1	1	0	hombre	hombre	1.389937	1.398734	28																																																																	
452	4	0	1	1	1	hombre	hombre	1.389937	1.398734	42	Secundaria completa	1	si	#NAME?	no	0		si	4	si	no	no	no	si	no	no	si	si	no	si	Rara vez	1	no	si	0	1	0	Nunca			si				0.0794521	<30dias		no							no								si	si	si	si	no	no	si	no	no	no	no	no	
453	4	0	1	1	1	hombre	hombre	1.389937	1.398734	40	primaria incompleta	2	si	no riesgo	si	no recuerdo	no	si		si	no	si	no	no	no	no	si	no	no	si		0	no	no	0	0	0				no	si	1	1 time				si					no										no	no											
454	4	0	1	1	1	hombre	hombre	1.389937	1.398734	22	secundaria incompleta	1	si	no se	no	0		si	1	si	si	si	no	no	no	no	no	no	no	no		1	no	si	0	1	0	A veces			si	no		0 times	1	1 mes a 1 anho									no								no												
455	4	0	1	1	1	hombre	hombre	1.389937	1.398734	19	secundaria incompleta	2	si	no riesgo	si	4	no	si		si	si	si	no	no	no	no	no	no	no	no		1	no	si	0	1	0	Nunca			si	no		0 times	0.2465753	1 mes a 1 anho		no							no								no	no											
456	4	0	1	1	0	hombre	hombre	1.389937	1.398734	33																																																																	
457	4	0	1	1	1	hombre	hombre	1.389937	1.398734	23	preparatoria incompleta	2	si	no se	no	0		si	1	no												1	no	si	0	1	0	Casi siempre			si	no		0 times																			no	no											
458	4	0	1	1	1	hombre	hombre	1.389937	1.398734	25	secundaria incompleta	2	si	no se	si	1	si	no	0	si	si	no	no	no	no	no	no	no	no	no		1	no	si	0	1	0	Nunca			si	si	1	1 time	0.739726	1 mes a 1 anho		no							si	si	no	no	si	no	Nunca	Nunca	no	si	si	no	no	no	no	no	no	no	no	no	
459	4	0	1	1	1	hombre	hombre	1.389937	1.398734	21																																																																	
460	4	0	1	1	1	hombre	hombre	1.389937	1.398734	24	primaria completa	2	si	bajo riesgo	si	3	no	si	1	si	si	si	no	no	no	si	no	no	no	no		1	no	si	0	1	0	Nunca			si	no		0 times	0.2465753	1 mes a 1 anho		no							si	si	no	no	si	no	Nunca	Nunca	no	si	si	no	no	no	no	no	no	no	no	no	
461	4	0	1	1	1	hombre	hombre	1.389937	1.398734	41		3	si	no se	no	0		no	0	no												1	no	si	0	1	0	Casi siempre			si				8	1 a 9 anhos		no							si	si	no	no	si	no	Siempre	Siempre	no	no											
462	4	0	1	1	1	hombre	hombre	1.389937	1.398734	34	preparatoria incompleta	2	si	bajo riesgo	no	0		si	1	no												1	no	si	0	1	0	Casi nunca			si	no		0 times	5	1 a 9 anhos		no							si	si	no	no	si	no			no	no											
463	4	0	1	1	1	hombre	hombre	1.389937	1.398734	34	Secundaria completa	2	si	#NAME?	no	0		si	1	si	si	no	no	no	no	no	no	no	no	no		1	no	si	0	1	0	Casi nunca			si	no		0 times	4	1 a 9 anhos		no							si	si	no	no	si	no	Nunca	Nunca	no	no											
464	4	0	1	1	1	hombre	hombre	1.389937	1.398734	18	preparatoria incompleta	1	si	#NAME?	si	1	no	si	1	si	si	si	no	si	si	no	no	no	no	no		1	no	si	0	1	0	Casi siempre			si	si	1	1 time	0.739726	1 mes a 1 anho		no							no								no	si	si	no	no	si	si	no	no	no	no	no	
465	4	0	1	1	1	hombre	hombre	1.389937	1.398734	68	primaria completa	2	si																																																														
466	4	0	1	1	1	hombre	hombre	1.389937	1.398734	37	Secundaria completa	2	si	no se	no	0		si	1	no												0	no	no							no	no		0 times																			no	no											
467	4	0	1	1	1	mujer	mujer	1.071429	1.071429	23	preparatoria incompleta	1	ama de casa	no se	si	4	no	si	1	si	si	si	no	no	si	si	no	no	no	no										Casi siempre	si	no		0 times	0.2465753	1 mes a 1 anho		no							no								no	no											
468	4	0	1	1	1	mujer	mujer	1.071429	1.071429	33	primaria incompleta	2	si	bajo riesgo	no	0		si		si	si	no	no	no	no	no	no	no	no	no										Casi siempre	si	no		0 times	0.2465753	1 mes a 1 anho		no							no								no	no											
469	4	0	1	1	1	mujer	mujer	1.071429	1.071429	22	no fui	2	ama de casa	no se	si	3	no	si	0	si	no	no	no	si	no	no	si	no	si	no											si	si	2	>1 time				no							no								no	no											
470	4	0	1	1	1	mujer	mujer	1.071429	1.071429	26	no fui	2	no	no se	no	0																								Nunca	si	no		0 times	0.0520548	<30dias		no							no								no	no											
471	4	0	1	1	1	mujer	mujer	1.071429	1.071429	22	secundaria incompleta	1	no	bajo riesgo	si	2	no	si	1																					Casi siempre	si	no		0 times	0.2465753	1 mes a 1 anho		no															no	no											
472	4	0	1	1	1	mujer	mujer	1.071429	1.071429	31	primaria incompleta	2	si	bajo riesgo	si	6	no	no	0	no																				Nunca	si	no		0 times																			no	no											
473	4	0	1	1	1	mujer	mujer	1.071429	1.071429	33	preparatoria incompleta	3	si	#NAME?	si	3	no	si	2	no																				Casi siempre	si	no		0 times																		Siempre	no	no											
474	4	0	1	1	1	mujer	mujer	1.071429	1.071429	40	Secundaria completa	3	si	bajo riesgo	no	0		si		no																					si	no		0 times	1	1 mes a 1 anho		no							no								no	no											
475	4	0	1	1	1	mujer	mujer	1.071429	1.071429	33		2	si	no se	no	0		si	1	si	no	si	no	no	no	no	no	no	no	no										Casi siempre	si	no		0 times	1	1 mes a 1 anho		no							si							Nunca	no	no											
476	4	0	1	1	1	mujer	mujer	1.071429	1.071429	37	preparatoria incompleta	2	si	bajo riesgo	si	6	no	si	2	si	si	si	no	no	si	no	no	si	no	no										A veces	si	no		0 times	1	1 mes a 1 anho		no							si							Nunca	no	no											
477	4	0	1	1	1	mujer	mujer	1.071429	1.071429	27	preparatoria incompleta	2	ama de casa	no se	no	0		si	2	si	si	si	no	no	no	si	no	no	no	no										Nunca	si	no		0 times	1	1 mes a 1 anho		no							no								no	si	si	no	no	no	no	no	no	no	si	no	
478	4	0	1	1	1	mujer	mujer	1.071429	1.071429	27	primaria completa	1	no	no se	no	0		no	0	no																				Nunca	si	no		0 times	0.0794521	<30dias		no							si							Siempre	no	no											
479	4	0	1	1	1	mujer	mujer	1.071429	1.071429	40	primaria incompleta	2	si	no se	no	0		no	0	no																				Casi nunca	si	no		0 times	6	1 a 9 anhos		si	÷ 1o y 6º mes	5	Tatuador	Con maquina	no se		si								no	no											
480	4	0	1	1	1	hombre	hombre	1.389937	1.398734	28	Secundaria completa	2	si	no se	no	0		si	0	no												1	no	si	0	1	0	Siempre			si	no		0 times	1	1 mes a 1 anho		no							no								no	no											
481	4	0	1	1	1	hombre	hombre	1.389937	1.398734	28	secundaria incompleta	2	si	bajo riesgo	no	0		si	1	si	no	si	no	no	no	no	no	no	no	no		1	no	si	0	1	0	Nunca			si	no		0 times																			no	no											
482	4	0	1	1	1	hombre	hombre	1.389937	1.398734	26	preparatoria completa	1	si	#NAME?	no	0		si	1	si	si	no	no	no	si	no	no	no	no	no		1	no	si	0	1	0	Casi siempre			si	no		0 times	0.2465753	1 mes a 1 anho		no							no								no	no											
483	4	0	1	1	1	hombre	hombre	1.389937	1.398734	28	universidad	2	si	no riesgo	no	0		no	0	no												1	no	si	0	1	0	Nunca			si	no		0 times	4	1 a 9 anhos		no							si	si	no	no	si	no	Nunca	Nunca	no	no											
484	4	0	1	1	1	hombre	hombre	1.389937	1.398734	35	preparatoria incompleta	2	si	no riesgo	no	0		si	0	no												1			0	0	0				si	no		0 times	1	1 mes a 1 anho		no							si	si	no	no	si	no	Casi siempre	Casi siempre	no	no											
485	4	0	1	1	1	hombre	hombre	1.389937	1.398734	26																																																																	
486	4	0	1	1	1	hombre	hombre	1.389937	1.398734	27	no fui	2		no se	si	5	no	si		si	si	si	no	no	no	no	no	no	no	no		1	no	si	0	1	0	Nunca			si	no		0 times	0.0273973	<30dias		no							no								no	no											
487	4	0	1	1	1	hombre	hombre	1.389937	1.398734	25	bachillerato tecnico	1	si	no riesgo	no	0		si	1	no												1	no	si	0	1	0	Nunca			si	no		0 times	0.2465753	1 mes a 1 anho		no							no								no	no											
488	4	0	1	1	1	hombre	hombre	1.389937	1.398734	36	primaria completa	2	si	no se	no	0		si	2	si	si	no	no	no	no	no	no	no	no	no		1	no	si	0	1	0	Nunca			si	si	2	>1 time																			no	si	si	no	no	no	no	no	no	no	no	no	
489	4	0	1	1	1	hombre	hombre	1.389937	1.398734	18	primaria incompleta	1	si	no se	no	0		si		si	si	no	no	si	no	no	si	no	no	no		1	no	si	0	1	0	Casi siempre			si	no		0 times	0.2465753	1 mes a 1 anho		no							no								no	no											
490	4	0	1	1	1	hombre	hombre	1.389937	1.398734	23	no fui	3	si	no riesgo	no	0		si	1	si	no	no	no	no	no	si	no	no	no	no		1	no	si	0	1	0	Casi nunca			si	si	1	1 time	0.2465753	1 mes a 1 anho		no							no								no	no											
491	4	0	1	1	1	hombre	hombre	1.389937	1.398734	22		2	si	no riesgo	si	8	no	si		no												1	no	si	0	1	0	Siempre			si	no		0 times	0.2465753	1 mes a 1 anho		no							no								no	no											
492	4	0	1	1	1	hombre	hombre	1.389937	1.398734	33	secundaria incompleta	2	si	bajo riesgo	si	7	no	si	5	si	si	si	si	no	si	no	no	si	no	si	Nunca	1			0	0	0				si	si	3	>1 time	0.0547945	<30dias		no							no								no	no											
493	4	0	1	1	1	hombre	hombre	1.389937	1.398734	33	Secundaria completa	3	si	no se	no	0		si	2	si	no	no	no	no	no	no	no	si	si	no		1			0	0	0				si	no		0 times	0.0767123	<30dias		no							no								no	no											
494	4	0	1	1	1	hombre	hombre	1.389937	1.398734	18	primaria incompleta	2	si	no se	si	16	no	si	3	si	si	no	no	no	no	no	no	no	no	no		1	no	si	0	1	0	Nunca			si	no		0 times	0.0191781	<30dias		no							no								no												
495	4	0	1	1	1	hombre	hombre	1.389937	1.398734	20	Secundaria completa	1	si	no riesgo	no	0		no	0	no												1	no	si	0	1	0	Siempre			si	no		0 times	0.0657534	<30dias		no							no								no	no											
496	4	0	1	1	1	hombre	hombre	1.389937	1.398734	30	preparatoria completa	2	si	bajo riesgo	no	0		si		no												1	no	si	0	1	0	Siempre			si	no		0 times	0.2465753	1 mes a 1 anho		no							no								no	no											
497	4	0	1	1	1	hombre	hombre	1.389937	1.398734	20	bachillerato tecnico	1	si	no se	no	0		si	2	si	si	si	no	no	no	no	si	no	no	no		1	no	si	0	1	0	A veces			si	no		0 times																			no	no											
498	4	0	1	1	1	hombre	hombre	1.389937	1.398734	22	Secundaria completa	1	si	no se	si	4	no	si		si	no	si	no	no	no	no	no	no	no	no		1	no	si	0	1	0	Siempre			si	no		0 times	0.0191781	<30dias		no							no								no	no											
499	4	0	1	1	1	hombre	hombre	1.389937	1.398734	25	preparatoria incompleta	2	no	no se	si	3	no	si		si	si	no	no	no	no	no	no	no	no	no		1	si	si	1	0	0				si	no		0 times	0.2465753	1 mes a 1 anho		no															no	si	si	no	no	no	no	no	no	no	no	no	
500	4	0	1	1	1	hombre	hombre	1.389937	1.398734	65	no fui	2	no	bajo riesgo	no	0		no	0	no												0	no	no	0	0	0				no	no		0 times	4	1 a 9 anhos		no							no								no	no											
501	4	0	1	1	1	hombre	hombre	1.389937	1.398734	20	Secundaria completa	2	no	bajo riesgo	no	0		si	0	si	si	si	no	si	no	no	si	no	no	no		1	no	si	0	1	0	Casi nunca			si	no		0 times	0.0794521	<30dias		no							si	si	no	no	si	no	Nunca	Nunca	no	no											
502	4	0	1	1	1	hombre	hombre	1.389937	1.398734	49	primaria completa	2	si	no riesgo	no	0		si		si	si	si	no	si	no	si	si	si	no	no		1	no	si	0	1	0	Nunca			si	si	2	>1 time	0.2465753	1 mes a 1 anho		no							no								no	no											
503	4	0	1	1	1	hombre	hombre	1.389937	1.398734	28		1	si	no riesgo	si	8	no	si	7	si	si	no	no	no	si	si	si	si	si	si	Nunca	1	no	si	0	1	0	Siempre			si	no		0 times	0.0410959	<30dias	153	no							no								no	no											
504	4	0	1	1	1	hombre	hombre	1.389937	1.398734	30	Secundaria completa	2	si	#NAME?	si	3	no	si	1	no												1	no	si	0	1	0	Casi siempre			si	no		0 times	0.2465753	1 mes a 1 anho		no							no								no	no											
505	4	0	1	1	1	hombre	hombre	1.389937	1.398734	50	primaria incompleta	1	si	no riesgo	si	4	no	no	0	si	si	si	no	si	no	no	no	no	no	no		1	no	si	0	1	0	Siempre			si	no		0 times	0.2465753	1 mes a 1 anho		no							no								no	no											
506	4	0	1	1	1	hombre	hombre	1.389937	1.398734	23	primaria incompleta	1		no se	no	0		si		si	no	si	no	no	no	no	no	no	no	si		1	no	si	0	1	0	A veces			si				0.739726	1 mes a 1 anho		no							no								no	no											
507	4	0	1	1	1	transgenero	mujer			28	primaria completa	1		Riesgo alto	si	5	no	si	3	si	no	si	no	si	no	si	si	no	no	si	Rara vez									A veces	si	no		0 times																			no	no											
508	4	0	1	1	1	hombre	hombre	1.389937	1.398734	33	preparatoria completa	2	si	no riesgo	no	0		si	1	no												1	no	si	0	1	0	Nunca			si	si	1	1 time	0.2465753	1 mes a 1 anho		no							si	si	no	no	si	no	Nunca	Nunca	no	no											
509	4	0	1	1	1	hombre	hombre	1.389937	1.398734	33	primaria incompleta	2	si	no riesgo	no	0		si	0	no												1			0	0	0				si	no		0 times	0.2465753	1 mes a 1 anho		no							no								no	no											
510	4	0	1	1	1	hombre	hombre	1.389937	1.398734	32																																																																	
511	4	0	1	1	1	hombre	hombre	1.389937	1.398734	28	secundaria incompleta	5	si	bajo riesgo	si	no recuerdo	si	si	2	si	no	no	no	no	no	si	no	no	no	no		1	no	si	0	1	0	Nunca			si	si	5	>1 time	0.2465753	1 mes a 1 anho		no							no								no	no											
512	4	0	1	1	1	hombre	hombre	1.389937	1.398734	40	Secundaria completa	2	si	no riesgo				no	0	si										no		1	no	si	0	1	0	Nunca			si				0.0219178	<30dias		no							no								no	no											
513	4	0	1	1	1	hombre	hombre	1.389937	1.398734	22	Secundaria completa	1	si	no se	no	0		si		si	no	si	no	no	no	si	no	no	no	no		1	no	si	0	1	0	A veces			si	no		0 times	1	1 mes a 1 anho		no							si	si	no	no	si	no	Casi nunca	Casi nunca	no	no											
514	4	0	1	1	1	hombre	hombre	1.389937	1.398734	32	secundaria incompleta	2	si	no riesgo	no	0		no	0	no												1	no	si	0	1	0	Siempre			si	no		0 times	0.739726	1 mes a 1 anho		no							si	si	no	no	si	no	Casi siempre	Casi siempre	no	no											
515	4	0	1	1	1	hombre	hombre	1.389937	1.398734	47	primaria incompleta	2	si	no se	no	0		si		no												0	no	no	0	0	0				no	no		0 times	0.2465753	1 mes a 1 anho		no							no								no	no											
516	4	0	1	1	1	hombre	hombre	1.389937	1.398734	23	Secundaria completa	1	si	Riesgo alto	no	0		si	7	si	si	si	no	si	si	si	si	si	si	no		1	si	si	1	0	0	Casi siempre	Siempre		si	si	1	1 time	0.2465753	1 mes a 1 anho		no							si	no	si	no	no	si			no	no											
517	4	0	1	1	1	hombre	hombre	1.389937	1.398734	23	universidad	1	si	no se	no	0		si	1	si	no	si	no	no	no	no	no	no	no	no		1	no	si	0	1	0	A veces			si	no		0 times	0.0547945	<30dias		no							no								no	no											
518	4	0	1	1	1	hombre	hombre	1.389937	1.398734	33	preparatoria incompleta	1	si	no riesgo	no	0		si		no												1	no	si	0	1	0	Siempre			si	no		0 times	6	1 a 9 anhos		no							si	si	no	no	si	no	A veces	A veces	no	si	si	no	no	no	no	no	no	no	no	no	
519	4		0	0	1	hombre	hombre	1.389937	1.398734	47	secundaria incompleta	2	si	bajo riesgo	no	0		no	0	no												1			0	0	0				si	no		0 times	0.2465753	1 mes a 1 anho		no							no								no	no											
520	4	0	1	1	1	hombre	hombre	1.389937	1.398734	34	Secundaria completa	2	si	no riesgo	no	0		no	0	no												1	no	si	0	1	0	Nunca			si	no		0 times																			no	no											
521	4	0	1	1	1	hombre	hombre	1.389937	1.398734	21	preparatoria incompleta	2	si	no riesgo	si	3	no	si	0	no												1	no	si	0	1	0	A veces			si	no		0 times																			no	no											
522	4	0	1	1	1	hombre	hombre	1.389937	1.398734	44	Secundaria completa	2	si	no riesgo	no	0		no	0	si	si	no	no	no	no	no	no	no	no	no		1			0	0	0				si	si	1	1 time	0.2465753	1 mes a 1 anho		no							no								no	no											
523	4		0	0	1	hombre	hombre	1.389937	1.398734	44	universidad	1	si	bajo riesgo	no	0		no	0	no												1	no	si	0	1	0	Nunca			si	no		0 times																			no	no											
524	4	0	1	1	1	hombre	hombre	1.389937	1.398734	22	secundaria incompleta	1		no riesgo	si		no	si		si										no		1	no	si	0	1	0	A veces			si				3	1 a 9 anhos	2767	no							si	si	no	no	si	no	A veces	A veces	no	si	si	no	no	no	no	no	no	no	no	no	
525	4	0	1	1	1	hombre	hombre	1.389937	1.398734	39	preparatoria incompleta	3	si	bajo riesgo	no	0		si	0	si	no	si	no	no	no	no	no	no	no	no		1	no	si	0	1	0	Casi siempre			si	no		0 times	4	1 a 9 anhos	213	no							si	si	no	no	si	no	Nunca	Nunca	no	no											
526	4	0	1	1	1	hombre	hombre	1.389937	1.398734	24	secundaria incompleta	2		no se	si	14	si	si		si	si	si	no	si	si	si	no	no	no	no		1	no	si	0	1	0	A veces			si	si	3	>1 time																			no												
527	4	0	1	1	1	hombre	hombre	1.389937	1.398734	24	Secundaria completa	2	si	no se	si	3	no	si		si	si	si	no	no	no	si	no	no	no	no		1	no	si	0	1	0	A veces			si				1	1 mes a 1 anho		no							si	si	no	no	si	no	A veces	A veces	no	no											
528	4	0	1	1	1	hombre	hombre	1.389937	1.398734	31	Secundaria completa	2	si	no se	si	15	no	si	2	si	si	no	no	no	no	no	si	no	no	no		1	no	si	0	1	0				si	no		0 times				no							no								no	no											
529	4	0	1	1	1	hombre	hombre	1.389937	1.398734	55	primaria completa	2	si	bajo riesgo	si	1	no	si																								no		0 times																															
530	4	0	1	1	1	hombre	hombre	1.389937	1.398734	22	primaria incompleta	1	si	no se	no	0		si	1	no												1	no	si	0	1	0	A veces			si	no		0 times	0.0273973	<30dias									no									no											
531	4	0	1	1	1	hombre	hombre	1.389937	1.398734	39	secundaria incompleta	2	si	bajo riesgo	no	0		si	1	si	si	si	no	si	no	no	no	no	no	no		1	si	si	1	0	0	A veces	A veces		si				0.2465753	1 mes a 1 anho		no							no								no	no											
532	4	0	1	1	1	hombre	hombre	1.389937	1.398734	18	primaria incompleta	2	si	bajo riesgo	si	6	no	si		si	no	no	no	si	si	no	si	si	no	si	Nunca		no		0		0					no		0 times	0.2465753	1 mes a 1 anho		no															si	si	si	no	no	si	si	no	si	si	no	no	
533	4		0	0	1	hombre	hombre	1.389937	1.398734	24	primaria incompleta	2	si	no se	si	5	no	si		si	si	si	no	si	si	si	si	si	no	si	Nunca	1	no	si	0	1	0	Nunca			si	no		0 times	0.739726	1 mes a 1 anho		no							no								no	si	no	no	no	no	no	si	no	no	no		
534	4	0	1	1	1	hombre	hombre	1.389937	1.398734	20	primaria incompleta	1	si	no se	no	0		si		si	si	si	no	si	no	si	si	no	no	no		1	si	si	1	0	0	A veces	A veces		si	no		0 times	1	1 mes a 1 anho		no							si	no	si	no	no	si			no	si	si	si	no	si	no	si	si	no	no	no	
535	4	0	1	1	1	hombre	hombre	1.389937	1.398734	19	preparatoria incompleta	1	si	no riesgo	si	1	si	si															no		0		0					no		0 times	0.2465753	1 mes a 1 anho									no								no	no											
536	4	0	1	1	1	hombre	hombre	1.389937	1.398734	33	primaria completa	2	si	no se	si	3	no	si		si	no	si	no	no	no	no	no	no	no	no		1		si			0	A veces			si	no		0 times	0.0794521	<30dias		no							si	si	no	no	si	no	Casi nunca	Casi nunca	si	no											
537	4	0	1	1	1	hombre	hombre	1.389937	1.398734	20	preparatoria incompleta	1		bajo riesgo	si	1	no	si	1	no												1	no	si	0	1	0	A veces			si	no		0 times	0.2465753	1 mes a 1 anho		no							no								no	no											
538	4	0	1	1	1	hombre	hombre	1.389937	1.398734	29	primaria completa	2	si	bajo riesgo	no	0		si	0	si	no	si	no	si	no	no	no	no	no	no		1	no	si	0	1	0	A veces			si	no		0 times	0.2465753	1 mes a 1 anho		no							no								no	no											
539	4	0	1	1	1	hombre	hombre	1.389937	1.398734	29	primaria incompleta	2	si	no se	no	0		si		si	si	si	no	si	no	no	si	no	no	no		1	si	si	1	0	0	Nunca	Nunca		si							no							no								no	no											
540	4	0	1	1	1	hombre	hombre	1.389937	1.398734	27	secundaria incompleta	2	si	bajo riesgo	si	1	no	si	3	no												1	no	si	0	1	0	Siempre			si	no		0 times	0.2465753	1 mes a 1 anho		no							no								no	no											
541	4	0	1	1	1	hombre	hombre	1.389937	1.398734	29	Secundaria completa	2	si	no riesgo	si	1	no recuerdo	si	2	no												1	no	si	0	1	0	Siempre			si	no		0 times																			no	no											
542	4	0	1	1	1	hombre	hombre	1.389937	1.398734	32	Secundaria completa	2	si	bajo riesgo	si	2	no	si	1	si	no	si	no	no	no	no	no	no	no	no		1	no	si	0	1	0	Casi siempre			si	no		0 times	0.2465753	1 mes a 1 anho		no							si	si	no	no	si	no	Casi siempre	Casi siempre	no	no											
543	4	0	1	1	0	hombre	hombre	1.389937	1.398734	69																																																																	
544	4	0	1	1	1	hombre	hombre	1.389937	1.398734	31	no fui	2	si	no riesgo	no	0		si	1	si	si	no	no	no	no	no	no	no	no	no		1	no	si	0	1	0	Nunca			si	no		0 times	0.739726	1 mes a 1 anho		no							si	si	no	no	si	no	Nunca	Nunca	no	no											
545	4		0	0	1	hombre	hombre	1.389937	1.398734	35	preparatoria incompleta	2	no	no riesgo	si	1	no	si	1	no												1			0	0	0				si	no		0 times	1	1 mes a 1 anho		no							si	si	no	no	si	no	Nunca	Nunca	no	no											
546	4	0	1	1	1	hombre	hombre	1.389937	1.398734	39	Secundaria completa	2	si	bajo riesgo	no	0		si	3	si	no	no	no	si	no	no	no	no	no	no		1	no	si	0	1	0	Nunca			si	no		0 times	0.2465753	1 mes a 1 anho		no							no								no	si	no	no	no	si	no	no	no	no	no	no	
547	4	0	1	1	1	hombre	hombre	1.389937	1.398734	37	universidad	2	si	bajo riesgo	no	0		si	0	no												1	no	si	0	1	0	A veces			si	no		0 times																			no	no											
548	4	0	1	1	1	hombre	hombre	1.389937	1.398734	43	primaria incompleta	3	si	bajo riesgo	no	0		si		si	si	si	no	no	no	no	no	no	no	no		1	no	si	0	1	0	A veces			si	no		0 times	4	1 a 9 anhos		no							no								no	no											
549	4	0	1	1	1	hombre	hombre	1.389937	1.398734	29	Secundaria completa	2	no	no se	si	3	no	si		si	si	no	no	si	si	no	no	no	no	no		1			0	0	0				si	si	4	>1 time																			no	si	no	no	no	si	si	no	no	no	no	no	
550	4	0	1	1	1	hombre	hombre	1.389937	1.398734	36	primaria incompleta	2	si	no se	no	0				si	si	si	no	si	si	si	si	si	no	si	Nunca	1	si	si	1	0	0	Nunca			si	si						no							si								no	no											
551	4	0	1	1	0	hombre	hombre	1.389937	1.398734	22																																																																	
552	4	1	1	1	1	hombre	hombre	1.389937	1.398734	35		1	no	#NAME?	si	no recuerdo	no	si		si	no	no	no	si	no	si	si	si	no	si	La mitad de las veces	1	si	si	1	0	0	A veces	A veces		si	si	7	>1 time	2	1 a 9 anhos		no							no								no	si	no	si	no	no	no	si	si	no	no	no	
553	4	0	1	1	1	hombre	hombre	1.389937	1.398734	34	primaria incompleta	2	si	#NAME?	si	9	si	si	5	si	si	si	no	si	no	si	si	no	no	no		1	no	si	0	1	0	Casi nunca			si	si	3	>1 time	3	1 a 9 anhos		no							si	si	no	no	si	no	Casi nunca	Casi nunca	no	si	si	si	no	si	no	no	no	no	si	no	
554	5	0	1	1	1	hombre	hombre	1.379747	1.371069	40	primaria incompleta	2	si	no se	no	0		si	2	si	no	no	no	no	no	si	no	no	no	no		1	no	si	0	1	0	Nunca			si	no		0 times																			no	no											
555	5	0	1	1	1	hombre	hombre	1.379747	1.371069	37	primaria completa	2	si	no riesgo	no	0		si	1	no												1	no	si	0	1	0	Casi nunca			si	no		0 times	5	1 a 9 anhos		no							si	si	no	no	si	no	Nunca	Nunca	no	no											
556	5	1	1	1	1	hombre	hombre	1.379747	1.371069	31	secundaria incompleta	2	si	no se	no	0		si	1	si	si	si	no	si	no	si	si	no	no	si	Rara vez	1	no	si	0	1	0	Nunca			si	no		0 times	2	1 a 9 anhos		no							si	si	no	no	si	no	Nunca	Nunca	no	no											
557	5	0	1	1	1	hombre	hombre	1.379747	1.371069	28	Secundaria completa	3	si	no se	si	7	no	no	0	si	no	no	no	no	no	si	si	no	no	no		1	no	si	0	1	0	A veces			si	no		0 times	3	1 a 9 anhos	870	si	Después del 6º mes	9	Compañero de banda	Con maquina	si	corredores	si	si	no	no	si	no	Nunca	Nunca	no	no											
558	5	0	1	1	1	hombre	hombre	1.379747	1.371069	47	primaria completa	2	si	no se	no	0		si	2	no												1	no	si	0	1	0	Nunca			si	si	2	>1 time	5	1 a 9 anhos	670	no							si	si	no	no	si	no	Nunca	Nunca	no	si	si	no	no	no	no	no	no	no	no	no	
559	5	0	1	1	1	hombre	hombre	1.379747	1.371069	34	primaria completa	2	si	no se	si	2	no	si		si	si	no	no	no	no	no	no	no	no	no		1	no	si	0	1	0	A veces			si	no		0 times	0.739726	1 mes a 1 anho		no							si	si	no	no	si	no	Nunca	Nunca	si	si	si	no	no	no	no	no	no	no	no	no	
560	5	0	1	1	1	hombre	hombre	1.379747	1.371069	28																																																																	
561	5	0	1	1	1	hombre	hombre	1.379747	1.371069	32	primaria completa	2	si	#NAME?	si	1	no	no	0	si	no	no	no	no	no	si	no	no	no	no		1	si	si	1	0	0	Nunca	Siempre		si	si	1	1 time	1	1 mes a 1 anho		no							si	si	si	si	no	no	Casi nunca	Casi nunca	no	si	no	no	no	si	no	no	no	no	no	no	
562	5	0	1	1	1	hombre	hombre	1.379747	1.371069	28	preparatoria incompleta	3	si	bajo riesgo	no	0		si	4	si	si	si	no	si	no	no	no	no	no	no		1	no	si	0	1	0	A veces			si	no		0 times	6	1 a 9 anhos	1038	si	Después del 6º mes	2	Tatuador	Alambre	no	celda	si	si	no	no	si	no	Casi nunca	Casi nunca	si	si	si	no	no	no	no	no	no	no	no	no	
563	5	0	1	0	1	hombre	hombre	1.379747	1.371069	41	preparatoria incompleta	2	si	no se	si	3	no	si		si	si	si	no	si	si	no	si	no	no	no		1	si	si	1	0	0	A veces	Casi nunca		si	si	2	>1 time	14	10 a 19 anhos		no							si	si	si	si	no	no	Casi siempre	Casi siempre	no	si	si	si	no	si	no	no	no	no	si	no	
564	5	0	1	1	1	hombre	hombre	1.379747	1.371069	28	secundaria incompleta	1	si	no riesgo	si	1	no	si	1	si	no	no	no	no	no	si	no	no	no	no		1	si	si	1	0	0	A veces	A veces		si	si	1	1 time	11	10 a 19 anhos		no							no								no	no											
565	5	0	1	1	1	hombre	hombre	1.379747	1.371069	27	primaria completa		si	Riesgo alto	si	2	no	si														1	no	si	0	1	0	Nunca			si	no		0 times	3	1 a 9 anhos		si	Después del 6º mes	1	Tatuador	Con maquina	no se		no								no	no											
566	5	0	1	1	1	hombre	hombre	1.379747	1.371069	27	preparatoria incompleta	2	si	bajo riesgo	no	0		si	1	si	no	si	no	no	no	no	no	no	no	no		1	no	si	0	1	0	Casi nunca			si	no		0 times																			no	no											
567	5	0	1	1	1	hombre	hombre	1.379747	1.371069	28	secundaria incompleta	1	si	no se	si	no recuerdo	no	si	3	si	no	si	no	no	no	no	no	no	no	no		1	si	si	1	0	0	Nunca	A veces		si	no		0 times																			no	no											
568	5	0	1	1	1	hombre	hombre	1.379747	1.371069	35	preparatoria incompleta	2	si	#NAME?	no	0		si		no												1	si	si	1	0	0	Nunca	A veces		si	no		0 times																			no	no											
569	5	0	1	1	1	hombre	hombre	1.379747	1.371069	41	primaria incompleta	2	si	Riesgo alto	si	5	no	si	1	si	si	si	si	si	no	no	no	no	no	no		1	si	si	1	0	0	A veces	Nunca		si	no		0 times	7	1 a 9 anhos	3043	si	Después del 6º mes	1	Yo solo	Alambre	no	celda	si	si	no	no	si	no	Casi siempre	Casi siempre	no	no											
570	5	0	1	1	1	hombre	hombre	1.379747	1.371069	52	no fui	2	si	no riesgo	no	0		no	0	no													no		0		0					si	1	1 time	2	1 a 9 anhos		no							no								no	no											
571	5	1	1	1	1	hombre	hombre	1.379747	1.371069	28	secundaria incompleta	2	si	no se	si	2	no	si	5	si	si	si	no	no	no	si	no	no	no	no		1	no	si	0	1	0	Casi siempre			si	si	1	1 time	2	1 a 9 anhos	10576	no							si	si	no	no	si	no	Casi siempre	Casi siempre	no	si	si	si	no	no	no	no	si	no	no	no	
572	5	0	1	1	1	hombre	hombre	1.379747	1.371069	24	bachillerato tecnico	3	si	no riesgo	no	0		no	0	no												1	no	si	0	1	0	Nunca			si	no		0 times	3	1 a 9 anhos	2287	no							si	si	no	no	si	no	Nunca	Nunca	no	no											
573	5	0	1	1	1	hombre	hombre	1.379747	1.371069	32	universidad	1	si	bajo riesgo	no	0		si	1	si	no	si	no	no	no	no	no	no	no	no		1	no	si	0	1	0	Nunca			si	no		0 times	5	1 a 9 anhos		si	Después del 6º mes	1	Compañero  de celda	Alambre	si	celda	si	si	no	no	si	no	Nunca	Nunca	si	si	si	si	no	si	no	no	no	no	no	no	
574	5	0	1	1	1	hombre	hombre	1.379747	1.371069	54	primaria incompleta	2	si	#NAME?	si	2	no recuerdo			no												1	no	si	0	1	0	Nunca			si	no		0 times				no							si	si	no	no	si	no	Nunca	Nunca	no	no											
575	5	0	1	1	1	hombre	hombre	1.379747	1.371069	26	primaria incompleta	1	si	no se						si	si	si	no	no	no	si	no	no	no	no		1		si			0	Nunca			si	no		0 times	3	1 a 9 anhos	166	si		3		Con maquina		celda	si	si	no	no	si	no	Nunca	Nunca													
576	5	0	1	1	1	hombre	hombre	1.379747	1.371069	28	secundaria incompleta	2	si	no se	si	no recuerdo	no	no	0	no												1	no	si	0	1	0	Casi siempre			si				3	1 a 9 anhos									si	si	no	no	si	no	Casi siempre	Casi siempre	no	no											
577	5	0	1	1	1	hombre	hombre	1.379747	1.371069	43	no fui	2	si	no se	no	0		si	2	no												1			0	0	0				si	no		0 times	5	1 a 9 anhos		no							no								no	no											
578	5	0	1	1	1	hombre	hombre	1.379747	1.371069	45	Secundaria completa	3	si	bajo riesgo	si	1	no	si	7	si	si	no	no	no	no	si	no	no	no	no		1	si	si	1	0	0	Nunca	Nunca		si	no		0 times	12	10 a 19 anhos		no							si	no	si	no	no	si			si	si	si	si	no	no	no	no	si	no	no	no	
579	5	0	1	1	1	hombre	hombre	1.379747	1.371069	25	Secundaria completa	1	si	no se	si	2	no	si	3	si	si	si	no	no	no	no	no	no	no	no		1	no	si	0	1	0	Nunca			si	no		0 times	4	1 a 9 anhos	1704	si	Primer mes	5	Compañero de banda	Alambre	si	celda	si	si	no	no	si	no	Nunca	Nunca	si	si	si	si	no	no	no	no	no	no	no	no	
580	5	0	1	1	1	hombre	hombre	1.379747	1.371069	50	Secundaria completa	2	si	bajo riesgo	si	3	no	si	2	si	no	si	no	no	no	no	no	no	no	si	Rara vez	1	si	si	1	0	0	Nunca	Nunca		si	no		0 times			1207	si	Después del 6º mes	25	Compañero  de celda	Con maquina	si	celda	si	si	si	si	no	no	Nunca	Nunca	si	si	si	no	no	no	no	no	no	no	no	si	no se
581	5	0	1	1	1	hombre	hombre	1.379747	1.371069	24	Secundaria completa	2	si	no riesgo	si	1	no	si		si	no	si	no	no	no	no	no	no	no	no		1	no	si	0	1	0	Nunca			si	no		0 times	3	1 a 9 anhos		si	Después del 6º mes	1	Compañero  de celda	Alambre	no	celda	si	si	no	no	si	no	Nunca	Nunca	no	no											
582	5	0	1	1	1	hombre	hombre	1.379747	1.371069	36	preparatoria completa	2	si	bajo riesgo	no	0		si		no												1	no	si	0	1	0	Nunca			si	no		0 times	16	10 a 19 anhos	400	si	Después del 6º mes	4	Compañero de banda	Con maquina	si	Otros	si	si	no	no	si	no	Nunca	Nunca	no	si	si	si	no	si	no	no	no	no	no	no	
583	5	0	1	1	1	hombre	hombre	1.379747	1.371069	51	Secundaria completa	2	si	bajo riesgo	si	3	no	si		no												1	no	si	0	1	0	Nunca			si	no		0 times																			no	no											
584	5	0	1	1	1	hombre	hombre	1.379747	1.371069	40	no fui	2	si	no se	si		no recuerdo	si	2	no												0	no	no							no	no		0 times				no							si	si	no	no	si	no	Siempre	Siempre	no	no											
585	5	1	1	1	1	hombre	hombre	1.379747	1.371069	36	preparatoria incompleta	2	si	#NAME?	si	2	no	si		si	si	si	no	si	no	no	si	si	no	si	Rara vez	1	si	si	1	0	0	Nunca	A veces		si	no		0 times	0.2465753	1 mes a 1 anho	14	si	Primer mes	11	Compañero  de celda	Con maquina	si		si	si	no	no	si	no	Nunca	Nunca	si	si	si	si	no	si	no	no	no	no	no	si	no
586	5		1	1	1	hombre	hombre	1.379747	1.371069	28																																																																	
587	5	0	1	1	1	hombre	hombre	1.379747	1.371069	27		2	si	bajo riesgo	no	0		si	2	no												1	no	si	0	1	0	Casi nunca			si	no		0 times	7	1 a 9 anhos		si	÷ 1o y 6º mes	2	Tatuador	Alambre	no	Otros	si	si	no	no	si	no	Casi nunca	Casi nunca	no	si	si	no	no	no	no	no	no	no	no	no	
588	5	0	1	1	1	hombre	hombre	1.379747	1.371069	23	primaria incompleta	2	si	no riesgo	si	3	no	no	0	no												0	no	no	0	0	0				no	no		0 times	1	1 mes a 1 anho		no							no								no	no											
589	5	0	1	1	1	hombre	hombre	1.379747	1.371069	26	Secundaria completa	2	no	#NAME?	no	0		si	2	si	no	no	no	si	no	no	no	no	no	no		1	si	si	1	0	0	Nunca	A veces		si	si	3	>1 time																			no	si	no	no	no	no	no	no	si	no	no	no	
590	5		1	1	1	hombre	hombre	1.379747	1.371069	22																																																																	
591	5	0	1	1	1	hombre	hombre	1.379747	1.371069	33	preparatoria incompleta	2	si	no se	si	5	no	si	7	si	no	si	no	no	no	no	no	no	no	no		1	no	si	0	1	0	A veces			si	no		0 times	2	1 a 9 anhos		si	Después del 6º mes	5		Con maquina	no		si	si	no	no	si	no	Nunca	Nunca	no	no											
592	5		1	1	1	hombre	hombre	1.379747	1.371069	23																																																																	
593	5	0	1	1	1	hombre	hombre	1.379747	1.371069	33		3	no	#NAME?	no	0		si	5	si	no	no	no	si	no	no	no	no	no	no		1	si	si	1	0	0	Nunca	Nunca		si	si	1	1 time	0.0575342	<30dias	165	si		1	Tatuador	Con maquina	no	celda	no								no	no											
594	5	0	1	1	1	hombre	hombre	1.379747	1.371069	47	preparatoria incompleta	3	si	#NAME?	no	0		si	0	si	no	no	no	si	no	no	no	no	no	no		1	no	si	0	1	0	A veces			si	no		0 times	6	1 a 9 anhos		si	Primer mes	30	Compañero  de celda	Con maquina	no	Otros	si	si	no	no	si	no	Casi nunca	Casi nunca	no	si	no	si	no	no	no	no	no	no	no	no	
595	5	0	1	1	1	hombre	hombre	1.379747	1.371069	73	universidad	2	si	no riesgo	no	0		no	0	no												1	no	si	0	1	0	Casi siempre			si	no		0 times	8	1 a 9 anhos		no							no								no	no											
596	5	0	1	1	1	hombre	hombre	1.379747	1.371069	42	primaria completa	2	si	no se	no	0		si	2	si	no	si	no	no	no	no	no	no	no	no		1			0	0	0				si	si	2	>1 time	0.0630137	<30dias		no							si	si	no	no	si	no	Nunca	Nunca	no	no											
597	5	0	1	1	1	hombre	hombre	1.379747	1.371069	34	primaria completa	2	si	no se	no	0		si	2	si	no	si	no	no	no	no	si	no	no	no		1	si	si	1	0	0	Nunca	Nunca		si	no		0 times	7	1 a 9 anhos		no							si	si	no	no	si	no	Nunca	Nunca	no	si	no	si	no	no	no	no	no	no	no	no	
598	5	0	1	1	1	hombre	hombre	1.379747	1.371069	28	preparatoria incompleta	2	si	#NAME?	no	0		si	1	si	si	si	no	no	si	no	si	no	no	no		1	no	si	0	1	0	Nunca			si	no		0 times	4	1 a 9 anhos		si	Después del 6º mes	20	Compañero de banda	Con maquina	si	celda	si	si	no	no	si	no	Nunca	Nunca	si	si	si	si	no	no	si	no	si	no	no	no	
599	5	0	1	1	1	hombre	hombre	1.379747	1.371069	25	primaria completa	2	si	no se	no	0		no	0	no												1	si	si	1	0	0	Casi siempre	Casi siempre		si	no		0 times	0.0493151	<30dias		no							no								no	no											
600	5	0	1	1	1	hombre	hombre	1.379747	1.371069	31	preparatoria incompleta	3	si	#NAME?	si	3	no	si	7	si	si	si	no	si	si	si	si	si	no	no		1	no	si	0	1	0	A veces			si	no		0 times	3	1 a 9 anhos	640	si	Después del 6º mes	2	Tatuador	Con maquina	no	celda	si	si	no	no	si	no	Nunca	Nunca	no	no											
601	5	0	1	1	1	hombre	hombre	1.379747	1.371069	27	secundaria incompleta	1	si	bajo riesgo	si	23	no	si		si	no	no	no	no	no	si	no	no	no	no		1	si	si	1	0	0	A veces	Nunca		si	si	2	>1 time	0.2465753	1 mes a 1 anho		no							no								no	no											
602	5	0	1	1	1	hombre	hombre	1.379747	1.371069	19	secundaria incompleta	1	si	no riesgo	no	0		si		no												1	no	si	0	1	0	Casi siempre			si	no		0 times	0.0465753	<30dias		no							no								no	no											
603	5	1	1	1	1	hombre	hombre	1.379747	1.371069	31	Secundaria completa		no	no se	no	0		si	1	si	si	si	no	no	no	no	si	no	no	si	casi siempre	1	no	si	0	1	0	Siempre			si	si	3	>1 time	2	1 a 9 anhos	1888	no							no								no	no											
604	5	0	1	1	1	hombre	hombre	1.379747	1.371069	42	preparatoria completa	2	no	bajo riesgo	no	0		si		si	si	no	no	no	no	no	no	no	no	no		1	no	si	0	1	0	A veces			si				0.739726	1 mes a 1 anho		no							si	si	no	no	si	no	Casi nunca	Casi nunca	no	no											
605	5	0	1	1	1	hombre	hombre	1.379747	1.371069	26	Secundaria completa	2	si	#NAME?	no	0		si	5	no												1	si	si	1	0	0	Nunca	Nunca		si	si	1	1 time	0.2465753	1 mes a 1 anho		no							no								si	no											
606	5	1	1	1	1	hombre	hombre	1.379747	1.371069	37	Secundaria completa	2		no se	si	6	no	si	2	si	si	si	no	si	no	no	no	no	no	si	Rara vez	1	no	si	0	1	0	Nunca			si	no		0 times	0.0219178	<30dias		no							no								no	no											
607	5	0	1	1	1	hombre	hombre	1.379747	1.371069	39	primaria incompleta	2	si	no se	si	9	no	si		si	no	si	no	no	no	no	no	no	no	no		1	no	si	0	1	0	Nunca			si	no		0 times	6	1 a 9 anhos		si	Después del 6º mes	2	Tatuador	Con maquina	si	celda	si	si	no	no	si	no	Casi nunca	Casi nunca	no	si										no	
608	5	0	1	1	1	hombre	hombre	1.379747	1.371069	26																																																																	
609	5	0	1	1	1	hombre	hombre	1.379747	1.371069	68	primaria incompleta	2	si	no riesgo	no	0		si	0	no												1	no	si	0	1	0				si	no		0 times																			no	no											
610	5	0	1	1	1	hombre	hombre	1.379747	1.371069	33	no fui	1	no	no se	no	0		no	0	no												0	no	no	0	0	0				no	no		0 times																															
611	5	0	1	1	1	hombre	hombre	1.379747	1.371069	37	Secundaria completa	2	si	no se	no	0		si	0	no												1	no	si	0	1	0	Casi siempre			si	no		0 times	9	1 a 9 anhos		si	Después del 6º mes	3	Tatuador	Alambre	no	celda	si	si	no	no	si	no	Nunca	Nunca	no	no											
612	5	0	1	1	1	mujer	mujer	1	1	41	preparatoria completa	2	ama de casa	no riesgo	no	0		no	0	no																				A veces	si	no		0 times	2	1 a 9 anhos		si							si							Casi nunca	no	no											
613	5	0	1	1	1	hombre	hombre	1.379747	1.371069	45	preparatoria completa	2	si	Riesgo alto	si		si	si	1	no												1	no	si	0	1	0	Siempre			si	si	2	>1 time	8	1 a 9 anhos	9193	si	Después del 6º mes	1	Tatuador	Con maquina	no	celda	si	si	no	no	si	no	Siempre	Siempre	no	no											
614	5	0	1	1	1	mujer	mujer	1	1	44	bachillerato tecnico	2	si	bajo riesgo	no	0		si	0	no																				Nunca	si	no		0 times	4	1 a 9 anhos	77	no							si							Nunca	no	no											
615	5	0	1	1	1	hombre	hombre	1.379747	1.371069	26	universidad	1	si	bajo riesgo	no	0		si	0	no												1	no	si	0	1	0	Casi nunca			si	no		0 times	6	1 a 9 anhos		si	Después del 6º mes	2	Tatuador	Alambre	no	celda	si	si	no	no	si	no	Casi nunca	Casi nunca	no	si	si	si	no	no	si	no	no	no	no	no	
616	5		1	1	1	mujer	mujer	1	1	28	preparatoria incompleta	2	si	bajo riesgo	no	0		no	0	no																				Nunca	si	no		0 times	0.2465753	1 mes a 1 anho		no							no								no	no											
617	5	0	1	1	1	hombre	hombre	1.379747	1.371069	36	Secundaria completa	2	si	#NAME?	si	8	no	si	3	no												1	no	si	0	1	0	Nunca			si	no		0 times	1	1 mes a 1 anho		no							si	si	no	no	si	no	Nunca	Nunca	no	no											
618	5	0	1	1	1	mujer	mujer	1	1	35	primaria incompleta	1	ama de casa	no se	no	0																								A veces	si	si	2	>1 time	1			no							si							Siempre	no	no											
619	5	0	1	1	1	hombre	hombre	1.379747	1.371069	39	secundaria incompleta	2	si	#NAME?	no	0		si	1	no												1	no	si	0	1	0	Casi siempre			si	no		0 times	2	1 a 9 anhos	943	no							si	si	no	no	si	no	Casi siempre	Casi siempre	no	no											
620	5	0	1	1	1	mujer	mujer	1	1	50	primaria completa	4	si	bajo riesgo																																																													
621	5	0	1	1	1	hombre	hombre	1.379747	1.371069	33	preparatoria incompleta	2	si	#NAME?	no	0		si	1	si	no	si	no	si	si	no	no	no	no	no		1	no	si	0	1	0	A veces			si	no		0 times	7	1 a 9 anhos	2466	no							si	si	no	no	si	no	Nunca	Nunca	no	no											
622	5	0	1	1	1	mujer	mujer	1	1	28	universidad	2	si	bajo riesgo	no	0		si	0	no																				Casi nunca	si	no		0 times																		Nunca	no	no											
623	5	0	1	1	1	hombre	hombre	1.379747	1.371069	46	preparatoria incompleta	3	si	no riesgo	no	0		si	4	si	no	si	no	no	no	no	no	no	no	no		1	no	si	0	1	0	Nunca			si	no		0 times	7	1 a 9 anhos		no							si	si	no	no	si	no	Nunca	Nunca	no	no											
624	5	0	1	1	1	mujer	mujer	1	1	43	Secundaria completa	1	ama de casa	no riesgo	no	0		si		no																				Nunca	si	no		0 times	1	1 mes a 1 anho		no							no								no	no											
625	5	0	1	1	1	hombre	hombre	1.379747	1.371069	33	Secundaria completa	1	si	bajo riesgo	no	0		si	2	si	si	si	no	si	no	no	no	no	no	no		1	si	si	1	0	0	Nunca	Casi siempre		si	no		0 times	6	1 a 9 anhos		no							no								no	no											
626	5	0	1	1	1	mujer	mujer	1	1	58	primaria completa	4	ama de casa	no riesgo	no	0		no	0	no																				Nunca	si	no		0 times	0.2465753	1 mes a 1 anho		no							no								no	no											
627	5	0	1	1	1	hombre	hombre	1.379747	1.371069	22		2	si	#NAME?	no	0		si	2	si	si	no	no	si	no	si	no	no	no	no		1	si	si	1	0	0	A veces	A veces		si	no		0 times	2	1 a 9 anhos		si	÷ 1o y 6º mes	4	Compañero  de celda	Con maquina	no	celda	si	si	no	no	si	no	Casi nunca	Casi nunca	si	si	si	no	no	no	no	no	no	no	no	no	
628	5	0	1	1	1	hombre	hombre	1.379747	1.371069	24	Secundaria completa	1	si	bajo riesgo	no	0		si	0	si	no	no	no	no	no	si	no	no	no	no		1	no	si	0	1	0	Nunca			si	no		0 times	5	1 a 9 anhos		si	÷ 1o y 6º mes	1	Tatuador	Con maquina	si	celda	si	si	no	no	si	no	Nunca	Nunca	no	si	si	no	no	no	no	no	no	no	no	no	
629	5	0	1	1	1	hombre	hombre	1.379747	1.371069	44	no fui	2		no se	no	0		si														0	no	no	0	0	0				no	no		0 times				no							si	si	no	no	si	no	Siempre	Siempre	no	no											
630	5	0	1	1	1	hombre	hombre	1.379747	1.371069	27	Secundaria completa	2	si	no se	si	3	no	si	1	si	si	si	no	si	no	si	si	no	no	no		1	no	si	0	1	0	Nunca			si	no		0 times	4	1 a 9 anhos		si	Después del 6º mes	7	Tatuador	Con maquina	no se	celda	si	si	no	no	si	no	Nunca	Nunca	no	no											
631	5	0	1	1	1	hombre	hombre	1.379747	1.371069	28	preparatoria completa	2	si	no riesgo	si		no	si		no												0	no	no	0	0	0				no	no		0 times				no																											
632	5	0	1	1	1	hombre	hombre	1.379747	1.371069	41	universidad	2	si	#NAME?	no	0		si	7	si	si	si	no	si	no	no	no	no	no	no		1	no	si	0	1	0	Nunca			si	no		0 times	5	1 a 9 anhos	1627	no							si	si	no	no	si	no	Nunca	Nunca	no	no											
633	5	0	1	1	1	hombre	hombre	1.379747	1.371069	30	secundaria incompleta	2	si	no se	no	0		si	0	si	no	si	no	si	no	no	no	no	no	no		1	no	si	0	1	0	Casi siempre			si	si	1	1 time	0.739726	1 mes a 1 anho	1307	no							si	si	no	no	si	no	Nunca	Nunca	no	no											
634	5	0	1	1	1	hombre	hombre	1.379747	1.371069	43	Secundaria completa	3	si	bajo riesgo	no	0		no	0	no												1	no	si	0	1	0	A veces			si	no		0 times	1	1 mes a 1 anho		no							no								no	no											
635	5	0	1	1	1	hombre	hombre	1.379747	1.371069	56	no fui	2	si	no se	si	no recuerdo	no recuerdo	si	4	no												0	no	no	0	0	0				no	no		0 times				no															no	no											
636	5	0	1	1	1	hombre	hombre	1.379747	1.371069	29	Secundaria completa	2	si	bajo riesgo	si	1	no	si	1	si	si	si	no	no	no	no	no	no	no	no		1	no	si	0	1	0	A veces			si	no		0 times	2	1 a 9 anhos		no							si	si	no	no	si	no	Casi nunca	Casi nunca	si	si	si	si	no	no	no	no	no	no	no	no	
637	5	0	1	1	1	hombre	hombre	1.379747	1.371069	21	secundaria incompleta	1	si	bajo riesgo	no	0		si		no												1	no	si	0	1	0	Casi siempre			si	no		0 times	2	1 a 9 anhos		si	Después del 6º mes	4	Tatuador	Con maquina	no	celda	si	no	si	no	no	si			si	si	si	no	no	no	no	no	si	no	no	no	
638	5	0	1	1	1	hombre	hombre	1.379747	1.371069	28	Secundaria completa	3	no	Riesgo alto	si	6	si	si		si	no	si	si	si	si	si	si	si	no	si	Nunca	1	no	si	0	1	0	Nunca			si	si	5	>1 time	1	1 mes a 1 anho		si	Primer mes	7	Compañero  de celda	Alambre	si	celda	si	si	si	si	no	no	Nunca	Nunca	si	no											
639	5	0	1	1	1	hombre	hombre	1.379747	1.371069	24	secundaria incompleta	2	si	no se	no	0		no	0	si	no	si	no	no	no	no	no	no	no	no		1			0	0	0				si	no		0 times	3	1 a 9 anhos		no							si	si	no	no	si	no	Siempre	Siempre	no	no											
640	5	0	1	1	1	hombre	hombre	1.379747	1.371069	50	Secundaria completa	2	si	no se	si	2	no	si	1	si	si	no	no	no	no	no	no	si	no	no		1	no	si	0	1	0	Nunca			si	si	1	1 time	13	10 a 19 anhos	5459	no							si	si	no	no	si	no	Nunca	Nunca	si	si	si	no	no	si	no	si	no	no	no	no	
641	5	0	1	1	1	hombre	hombre	1.379747	1.371069	56	primaria completa	2	si	no se	no	0		no	0	no												1	no	si	0	1	0	Nunca			si	no		0 times				no							no								no	no											
642	5	0	1	1	1	hombre	hombre	1.379747	1.371069	30	Secundaria completa	2	si	bajo riesgo	si	2	no	si	0	si	si	si	no	no	no	no	no	no	no	no		1	no	si	0	1	0	Casi siempre			si	no		0 times	1	1 mes a 1 anho		no							si	si	no	no	si	no	Nunca	Nunca	no	no											
643	5	0	1	1	1	hombre	hombre	1.379747	1.371069	25		2	si	Riesgo alto	no	0		no	0	no												1	no	si	0	1	0	A veces			si	no		0 times	7	1 a 9 anhos		no							si	si	no	no	si	no	Nunca	Nunca	no	no											
644	5	0	1	1	1	hombre	hombre	1.379747	1.371069	19	primaria incompleta	1	si	no se	no	0		si	1	no												1	si	si	1	0	0	Siempre	Siempre		si	no		0 times	1	1 mes a 1 anho		no							si	no	si	no	no	si			si	si										no	
645	5	0	1	1	1	hombre	hombre	1.379747	1.371069	39	primaria incompleta	2	si	no se	si	1	si	si	4	si	si	si	no	no	si	no	si	no	no	no		1	si	si	1	0	0	Nunca	Siempre		si	no		0 times	7	1 a 9 anhos		si	Después del 6º mes	1	Compañero  de celda	Con maquina	si	celda	si	si	no	no	si	no	Nunca	Nunca	no	no											
646	5	0	1	1	1	hombre	hombre	1.379747	1.371069	36	Secundaria completa	2	si	bajo riesgo	no	0		no	0	no												1	no	si	0	1	0	Nunca			si	no		0 times	7	1 a 9 anhos		si		3	Compañero  de celda	Aguja de coser	no	celda	si	si	no	no	si	no	Nunca	Nunca	no	no											
647	5	0	1	1	1	hombre	hombre	1.379747	1.371069	35	primaria completa	2	no	Riesgo alto	si	5	no	si	3	si	no	si	no	si	no	no	no	no	no	no		1	no	si	0	1	0	Nunca			si	si	1	1 time	1	1 mes a 1 anho		no							no								no	no											
648	5	0	1	1	1	hombre	hombre	1.379747	1.371069	26	Secundaria completa	2	si	no riesgo	no	0		si	1	si	si	si	no	no	no	no	no	no	no	no		1	no	si	0	1	0	Nunca			si	no		0 times	5	1 a 9 anhos	1766	no							si	si	no	no	si	no	Nunca	Nunca	si	no											
649	5	0	1	1	1	hombre	hombre	1.379747	1.371069	36	preparatoria completa	2	si	bajo riesgo	si	1	no	si		no												1	no	si	0	1	0	Siempre			si	no		0 times	2	1 a 9 anhos		si	Después del 6º mes	1	Tatuador	Con maquina	si	Otros	si	si	no	no	si	no	Nunca	Nunca	no	no											
650	5	0	1	1	1	hombre	hombre	1.379747	1.371069	51	primaria completa	2	si	bajo riesgo	no	0		si		si	no	no	no	si	no	no	no	no	no	no		1	no	si	0	1	0	Casi nunca			si	si	2	>1 time	0.2465753	1 mes a 1 anho		no							si	si	no	no	si	no	Nunca	Nunca	no	no											
651	5	0	1	1	1	hombre	hombre	1.379747	1.371069	57	Secundaria completa	2	si	no se	no	0		si		no												1			0	0	0				si	no		0 times	7	1 a 9 anhos		no							no								no	no											
652	5	0	1	1	1	hombre	hombre	1.379747	1.371069	23	universidad	1	si	bajo riesgo	no	0		si	0	no												1	no	si	0	1	0	A veces			si	no		0 times	2	1 a 9 anhos		no							si	si	no	no	si	no	Siempre	Siempre	no	no											
653	5	0	1	1	1	hombre	hombre	1.379747	1.371069	35	primaria completa	3	si	no se	no	0		si		no												1	no	si	0	1	0	Casi nunca			si	no		0 times				no							no								no	no											
654	5	0	1	1	1	hombre	hombre	1.379747	1.371069	55	primaria completa	3	si	#NAME?	si	7	no	no	0	si	no	si	no	no	no	no	no	no	no	no		1	no	si	0	1	0	A veces			si	no		0 times	0.2465753	1 mes a 1 anho		no							no								no	no											
655	5	0	1	1	1	hombre	hombre	1.379747	1.371069	28	universidad	2	si	bajo riesgo	no	0		si	1	si	no	si	no	no	no	no	no	no	no	no		1	si	si	1	0	0	Casi nunca	Siempre		si	no		0 times	1	1 mes a 1 anho		no							si	si	no	no	si	no	Nunca	Nunca	si	si	si	no	no	no	no	no	no	no	no	no	
656	5	0	1	1	1	hombre	hombre	1.379747	1.371069	38	preparatoria incompleta	3	si	no riesgo	no	0		no	0	no												1	no	si	0	1	0	A veces			si	no		0 times	3	1 a 9 anhos		no							no								no	no											
657	5	0	1	1	1	hombre	hombre	1.379747	1.371069	37	primaria completa	2	si	#NAME?	no	0		si		no												1	no	si	0	1	0	Casi siempre			si	no		0 times	2	1 a 9 anhos		no							no								no	no											
658	5	1	1	1	1	hombre	hombre	1.379747	1.371069	21	primaria incompleta	1	si	no se	si	2	no	si		si	si	si	si	si	no	si	si	no	no	si	Rara vez	1	no	si	0	1	0	A veces			si	si	1	1 time	0.739726	1 mes a 1 anho		no							no								no	si	si	si	si	si	no	si	si	no	no	no	
659	5	0	1	1	1	hombre	hombre	1.379747	1.371069	38	primaria completa	3	si	Riesgo alto	si	2	no	si	6	si	si	no	no	no	no	no	si	no	no	no		1	no	si	0	1	0	Nunca			si	no		0 times	8	1 a 9 anhos	6787	no							no								no	no											
660	5	0	1	1	1	hombre	hombre	1.379747	1.371069	40	primaria incompleta	1	si	no se	si	1	no	si	7	no												0	no	no							no	no		0 times	6	1 a 9 anhos		si	÷ 1o y 6º mes	1	Compañero  de celda	Con maquina	si	celda	no								no	no											
661	5	0	1	1	1	hombre	hombre	1.379747	1.371069	55	preparatoria completa	2	si	no riesgo	no	0		si		si	no	si	no	no	no	no	no	si	no	no		1	no	si	0	1	0	A veces			si	si			0.739726	1 mes a 1 anho		no							si								no	no											
662	5	0	1	1	1	hombre	hombre	1.379747	1.371069																																																																		
663	5	0	1	1	1	hombre	hombre	1.379747	1.371069					no riesgo	no	0		no	0	no																									0.2465753	1 mes a 1 anho																		no											
664	5	0	1	1	1	hombre	hombre	1.379747	1.371069	25	no fui	2	si	no se	no	0		si		si	si	si	no	si	si	si	si	no	no			1	no	si	0	1	0	Casi nunca			si	no		0 times	5	1 a 9 anhos		no							si	si	no	no	si	no	Casi nunca	Casi nunca													
665	5	0	1	1	1	hombre	hombre	1.379747	1.371069	20	preparatoria incompleta	1	si	no riesgo	si	no recuerdo	no recuerdo	si	4	no												1	no	si	0	1	0	Casi siempre			si	no		0 times	1	1 mes a 1 anho	1558	no							no								no	no											
666	5	0	1	1	1	hombre	hombre	1.379747	1.371069	63	no fui	1	si	no se	no	0		no	0	no												1		si			0	A veces			si	no		0 times	4	1 a 9 anhos		no							no								no	no											
667	5	0	1	1	1	hombre	hombre	1.379747	1.371069	40	preparatoria completa	2	si	no riesgo	si	no recuerdo	no recuerdo	si	7	si	si	si	si	si	no	si	si	no	no	no		1	si	si	1	0	0	A veces	Nunca		si	no		0 times	14	10 a 19 anhos		no							si	si	no	no	si	no	Nunca	Nunca	si	si	si	si	si	si	no	no	no	no	no	no	
668	5	0	1	1	1	hombre	hombre	1.379747	1.371069	25	primaria completa	2	si	no se	si	6	no	no	0	si	no	no	no	si	no	no	no	no	no	no		1	no	si	0	1	0	Nunca			si	si	1	1 time	2	1 a 9 anhos		no							no								no	no											
669	5	0	1	1	1	hombre	hombre	1.379747	1.371069	36	preparatoria incompleta	1	si	no riesgo	si	8	no	si		no												1	si	no	0	0	1		Siempre		si	si			2	1 a 9 anhos	831	no							si	no	si	no	no	si			no	no											
670	5	0	1	1	1	hombre	hombre	1.379747	1.371069	31	preparatoria incompleta	2	si	no se	no	0		si	0	si	si	si	no	si	si	no	no	no	no	no		1	no	si	0	1	0	A veces			si	no		0 times																			si	no											
671	5	0	1	1	1	hombre	hombre	1.379747	1.371069	19	secundaria incompleta	1	si	no se	si	1	no	si	2	no												1	no	si	0	1	0	Casi siempre			si	no		0 times	1	1 mes a 1 anho		no							no								si	si	si	no	no	no	no	no	no	no	no	no	
672	5	0	1	1	1	hombre	hombre	1.379747	1.371069	37	preparatoria incompleta	1	si	bajo riesgo	no	0		si	3	si	si	si	no	no	no	no	no	no	no	no		1	no	si	0	1	0	Casi nunca			si	no		0 times	9	1 a 9 anhos		no							no								si	si	si	no	no	no	no	no	no	no	no	no	
673	5	0	1	1	1	hombre	hombre	1.379747	1.371069	24	preparatoria incompleta	1	si	no se	no	0		si		no												1	no	si	0	1	0	Nunca			si	no		0 times			2722	no							si	si	no	no	si	no	Nunca	Nunca	no	no											
674	5	0	1	1	1	hombre	hombre	1.379747	1.371069	45	preparatoria incompleta	1	si	no riesgo	si	1	no	si	1													1	no	si	0	1	0	A veces			si	no		0 times	0.2465753	1 mes a 1 anho		no							si	si	no	no	si	no	Nunca	Nunca	no	no											
675	5	0	1	1	1	hombre	hombre	1.379747	1.371069	22	secundaria incompleta	2	si	no se	si	7	no	si		si	si	si	no	si	si	si	no	si	no	no		1	no	si	0	1	0	Nunca			si	si			0.2465753	1 mes a 1 anho		no							si								no	no											
676	5	0	1	1	1	hombre	hombre	1.379747	1.371069	37	preparatoria incompleta	1	si	no riesgo	no	0		si		si	no	si	no	no	no	no	no	no	no	no		1	no	si	0	1	0	A veces			si	no		0 times	5	1 a 9 anhos		si	Después del 6º mes	5	Tatuador	Otro	si	celda	si	si	no	no	si	no	Nunca	Nunca	no	si	no	si	no	si	no	no	no	no	no	no	
677	5	0	1	1	1	hombre	hombre	1.379747	1.371069	55	primaria incompleta	2	si	no riesgo	si	1	no	no	0	no												0	no	no							no	no		0 times	1	1 mes a 1 anho		no							si	si	no	no	si	no	Nunca	Nunca	no	no											
678	5	0	1	1	1	hombre	hombre	1.379747	1.371069	28	primaria incompleta	1	si	no se	si	2	no	si		si	si	si	no	no	no	si	no	no	no	no		1	no	si	0	1	0	Siempre			si	no		0 times	2	1 a 9 anhos		no							no								no	no											
679	5	0	1	1	1	hombre	hombre	1.379747	1.371069	35		2	si	#NAME?	no	0		si	5	si	si	si	no	no	si	no	no	si	no	si	No se	1	si	si	1	0	0	Nunca	A veces		si	si	9	>1 time	4	1 a 9 anhos	153	si	Después del 6º mes	1	Compañero  de celda	Aguja de coser	no	celda	si	si	si	si	no	no	Nunca	Nunca	no	si	si	si	no	no	no	no	no	no	no	si	no se
680	5	0	1	1	1	hombre	hombre	1.379747	1.371069	25	bachillerato tecnico		si	no riesgo	no	0		no	0	no												1	no	si	0	1	0	Casi siempre			si	no		0 times	2	1 a 9 anhos		no							si	si	no	no	si	no	Casi siempre	Casi siempre	no	no											
681	5	0	1	1	1	hombre	hombre	1.379747	1.371069	23	universidad	1	si	no riesgo	no	0		si	2	no												1	no	si	0	1	0	Siempre			si	no		0 times	2	1 a 9 anhos		no							no								no	no											
682	5	0	1	1	1	hombre	hombre	1.379747	1.371069	43	preparatoria incompleta	3	si	no riesgo	no	0		no	0	si	no	si	no	no	no	no	no	no	no	no		1	no	si	0	1	0	Casi siempre			si	no		0 times	4	1 a 9 anhos		no							si								no	no											
683	5	0	1	1	1	hombre	hombre	1.379747	1.371069	38	no fui	2	no	#NAME?	si	7	no	si	3	si	si	no	no	no	no	si	no	si	no	no		1	si	si	1	0	0	Casi nunca	Casi siempre		si	si	7	>1 time	2	1 a 9 anhos		no							si	si	no	no	si	no	Casi nunca	Casi nunca	no	no											
684	5	0	1	1	1	hombre	hombre	1.379747	1.371069	51	primaria incompleta	2	si	no riesgo	no	0		no	0	no												1			0	0	0				si	no		0 times	18	10 a 19 anhos		no															no	no											
685	5	0	1	1	1	hombre	hombre	1.379747	1.371069	28	Secundaria completa	1	si	no se	si	5	no	no	0	si	si	no	no	no	no	no	no	no	si	no		1	no	si	0	1	0	A veces			si	si	1	1 time	0.2465753	1 mes a 1 anho		no							no								no												
686	5	0	1	1	1	hombre	hombre	1.379747	1.371069	33	bachillerato tecnico	5	si	no riesgo	no	0		si		si	si	si	no	no	no	no	no	no	no	no		1	no	si	0	1	0	Casi nunca			si	no		0 times	10	1 a 9 anhos	1306	no							si								no	no											
687	5	0	1	1	1	hombre	hombre	1.379747	1.371069	24	primaria completa	2	si	no se	si	no recuerdo	no	si		si	si	no	no	no	si	no	no	no	no	no		1	no	si	0	1	0	Nunca			si	si	1	1 time																			no	no											
688	5	0	1	1	1	hombre	hombre	1.379747	1.371069	28	secundaria incompleta	2	si	#NAME?	si		no recuerdo	si																								si													si																				
689	5	0	1	1	1	hombre	hombre	1.379747	1.371069	56	primaria incompleta	2	si	no se	no	0		si		no													no		0		0					no		0 times	2	1 a 9 anhos	2023	no							no								no	no											
690	5	0	1	1	1	hombre	hombre	1.379747	1.371069																																																																		
691	5	0	1	1	1	hombre	hombre	1.379747	1.371069	55	primaria completa	4	si	no se	no	0		si	2	no												1			0	0	0				si	no		0 times	8	1 a 9 anhos		no							no								no	no											
692	5	0	1	1	1	hombre	hombre	1.379747	1.371069	45	universidad	1	si	#NAME?	no	0		no	0	no												1	no	si	0	1	0	Nunca			si	no		0 times	13	10 a 19 anhos		no							no								no	no											
693	5	0	1	1	1	hombre	hombre	1.379747	1.371069	46	no fui			no riesgo	no	0		si		si	si	no	no	no	no	si	no	si	no			1	no	si	0	1	0	Nunca			si				10	1 a 9 anhos		si	Después del 6º mes	2	Tatuador	Alambre	si	celda	si								no	no											
694	5	0	1	1	1	hombre	hombre	1.379747	1.371069	22	primaria incompleta	1	si	no se						no												1	no	si	0	1	0				si	si			0.2465753	1 mes a 1 anho																		no											
695	5	0	1	1	1	hombre	hombre	1.379747	1.371069	36	preparatoria completa	2	si	no riesgo	si	1	no	si	0	no												1			0	0	0				si	no		0 times	1	1 mes a 1 anho		no							si	si	no	no	si	no	Nunca	Nunca	no	no											
696	5	0	1	1	1	hombre	hombre	1.379747	1.371069	58	primaria completa	2	si	no se	no	0		no	0	no												1	no	si	0	1	0	Casi nunca			si	no		0 times	12	10 a 19 anhos		no							si	si	no	no	si	no	Nunca	Nunca	no	no											
697	5		0	0	1	hombre	hombre	1.379747	1.371069	24	primaria completa	2	si	bajo riesgo	si	2	no	si	1	no												1	no	si	0	1	0	Siempre			si	no		0 times	1	1 mes a 1 anho	1318	no							si	si	no	no	si	no	Casi siempre	Casi siempre	no	no											
698	5	0	1	1	1	hombre	hombre	1.379747	1.371069	19	secundaria incompleta	2	si	bajo riesgo	no	0		no	0	no												1			0	0	0				si	no		0 times	0.2465753	1 mes a 1 anho		no							si	si	no	no	si	no	Nunca	Nunca	no	no											
699	5	0	1	1	1	hombre	hombre	1.379747	1.371069	51		2	si	bajo riesgo	no	0		no	0	no												1	no	si	0	1	0	Siempre			si	no		0 times																			no	no											
700	5	0	1	1	1	hombre	hombre	1.379747	1.371069	28	primaria completa	1	si	no riesgo	si	7	no	si	1	no												1	no	si	0	1	0				si	no		0 times	0.2465753	1 mes a 1 anho		no							no								no	no											
701	5	0	1	1	1	hombre	hombre	1.379747	1.371069	40	bachillerato tecnico	2	si	bajo riesgo	si	3	si	si	3	si	si	si	no	no	no	no	no	no	no	no		1	no	si	0	1	0	Nunca			si	si	1	1 time	1	1 mes a 1 anho		si	÷ 1o y 6º mes	3	Tatuador	Alambre	no	celda	si	si	no	no	si	no	Nunca	Nunca	si	si	si	no	no	no	si	no	no	no	no	no	
702	5	0	1	1	1	hombre	hombre	1.379747	1.371069																																																																		
703	5	0	1	1	1	hombre	hombre	1.379747	1.371069	36	bachillerato tecnico	2	si	no riesgo	si	6	no	no	0	si	si	si	no	si	no	no	si	si	no	no		1	no	si	0	1	0	Nunca			si	no		0 times	0.2465753	1 mes a 1 anho		no							si	si	no	no	si	no	Nunca	Nunca	no	no											
704	5	0	1	1	1	hombre	hombre	1.379747	1.371069	31	primaria incompleta	2	si	no se	si	3	no	si	2	si	si	no	no	no	no	no	no	no	no	no		1	no	si	0	1	0	Nunca			si	no		0 times	2	1 a 9 anhos		si	Después del 6º mes	2	Compañero de banda	Alambre	no	celda	si	si	no	no	si	no	Nunca	Nunca	no	no											
705	5	0	1	1	1	hombre	hombre	1.379747	1.371069	27	preparatoria incompleta	2	si	bajo riesgo	no	0		si		no												1	no	si	0	1	0	A veces			si	no		0 times				no							no								no	no											
706	5	0	1	1	1	hombre	hombre	1.379747	1.371069	54	no fui	2	si	no se	si	1	no	si		no												1	no	si	0	1	0	Nunca			si	no		0 times	3	1 a 9 anhos		no							si	si	no	no	si	no	Siempre	Siempre	no	no											
707	5	0	1	1	1	hombre	hombre	1.379747	1.371069	39	primaria completa	3	si	bajo riesgo	si	2	no	no	0	si	si	no	no	no	no	no	si	si	no	no		1	no	si	0	1	0	Casi siempre			si	no		0 times	6	1 a 9 anhos		si	Después del 6º mes	1	Yo solo	Con maquina	no	celda	si	si	no	no	si	no	A veces	A veces	no	si	si	no	no	no	no	no	no	no	no	no	
708	5	0	1	1	1	hombre	hombre	1.379747	1.371069	46		1	si	no se	no	0		si		no												1	no	si	0	1	0				si	no		0 times				no							no								no	no											
709	5	0	1	1	1	hombre	hombre	1.379747	1.371069	56	secundaria incompleta	2	si	bajo riesgo	no	0		si	0	no												1			0	0	0				si	no		0 times	22	>20 anhos		no							si	si	no	no	si	no	Casi nunca	Casi nunca	no	no											
710	5	0	1	1	1	hombre	hombre	1.379747	1.371069																																																																		
711	5		0	0	1	hombre	hombre	1.379747	1.371069	34	preparatoria incompleta	2	si	bajo riesgo																												si																																	
712	5	0	1	1	1	hombre	hombre	1.379747	1.371069	25	no fui	1	si	#NAME?	si	no recuerdo	no	si		si	si	no	no	no	no	no	no	no	no	no		1	no	si	0	1	0	A veces			si	si	1	1 time	3	1 a 9 anhos		si	Después del 6º mes	8		Con maquina	no	celda	no								no	no											
713	5	0	1	1	1	hombre	hombre	1.379747	1.371069	45	primaria incompleta	2	si	no se	no	0		si		si	si	si	no	si	no	no	no	no	no	no		1	no	si	0	1	0	Casi nunca			si	si	2	>1 time	11	10 a 19 anhos		no							si	si	no	no	si	no	Nunca	Nunca	si	si	no	si	no	no	no	no	no	no	no	no	
714	5	0	1	1	1	hombre	hombre	1.379747	1.371069																																																																		
715	6	0	1	1	1	hombre	hombre	1.692308	1.798077	42	no fui	2	si	Riesgo alto	no	0		si	2	no												1	no	si	0	1	0	Nunca			si	no		0 times	10	1 a 9 anhos	75	no							si	si	no	no	si	no	Nunca	Nunca	no	no											
716	5	0	1	1	1	hombre	hombre	1.379747	1.371069	50	preparatoria incompleta	2	si	no riesgo	no	0		si		no												1			0	0	0				si	no		0 times	4	1 a 9 anhos		no							si	si	no	no	si	no			no	no											
717	6	1	1	1	1	hombre	hombre	1.692308	1.798077	41	secundaria incompleta	3	si	bajo riesgo	si	no recuerdo	no	si	1	si	si	si	no	no	no	si	no	si	no	si	Nunca	1	no	si	0	1	0	A veces			si	no		0 times	3	1 a 9 anhos		no							si	si	no	no	si	no	Casi nunca	Casi nunca	no	si	si	no	no	no	no	si	no	no	no	no	
718	5	0	1	1	1	hombre	hombre	1.379747	1.371069	38	Secundaria completa	2	si	no se	no	0		si	1	si	no	si	no	no	no	no	no	no	no	no		1	no	si	0	1	0	Nunca			si	si	1	1 time				si		4	Tatuador	Con maquina	si	celda	si	si	no	no	si	no	Nunca	Nunca	no	no											
719	6	0	1	1	1	hombre	hombre	1.692308	1.798077	37	secundaria incompleta	2	no	no se	no	0		si	2	no												1	no	si	0	1	0	Nunca			si	no		0 times	0.0794521	<30dias		no							si	si	no	no	si	no	Nunca	Nunca	no	no											
720	5	0	1	1	1	hombre	hombre	1.379747	1.371069	37	universidad	2	si	no riesgo	si	1	no	si		no												1	no	si	0	1	0	Casi siempre			si	no		0 times	1	1 mes a 1 anho		no							si	si	no	no	si	no	Siempre	Siempre	no	no											
721	6	0	1	1	1	hombre	hombre	1.692308	1.798077	33	Secundaria completa	2	si	no se	no	0		si	1	si	no	si	no	si	no	no	no	no	no	no		1	no	si	0	1	0	A veces			si	si	2	>1 time																			no	no											
722	5	0	1	1	1	hombre	hombre	1.379747	1.371069	27	primaria incompleta	1	si	no se	no	0		si		no												1	no	si	0	1	0	Casi nunca			si	no		0 times	3	1 a 9 anhos	5166	no							si								no	no											
723	6	0	1	1	1	hombre	hombre	1.692308	1.798077	31	primaria incompleta	2	si	no riesgo	no	0		si	1	si	si	si	no	no	no	no	no	no	no	no		1	no	si	0	1	0	Nunca			si	si	2	>1 time	2	1 a 9 anhos	373	no							si	si	no	no	si	no	Nunca	Nunca	no	si	si	no	no	no	no	no	no	no	no	no	
724	5	0	1	1	1	hombre	hombre	1.379747	1.371069																																																																		
725	6	0	1	1	1	hombre	hombre	1.692308	1.798077	29	secundaria incompleta	1	si	no riesgo	si	4	si	si	0	si	si	si	no	si	no	si	si	no	no	no		1	no	si	0	1	0	Nunca			si	si	5	>1 time				si	Después del 6º mes	1				celda	no								no	si	si	si	no	si	no	si	si	no	no	no	
726	5	1	1	1	0	hombre	hombre	1.379747	1.371069	28	secundaria incompleta	1	si	no se	si	28	no	si		si	si	si	si	si	si	no	no	no	no	si	Nunca	1	no	si	0	1	0	Siempre			si	si	1	1 time	0.2465753	1 mes a 1 anho		no							no								no	si	si	no	no	no	no	no	no	no	no	no	
727	6	0	1	1	1	hombre	hombre	1.692308	1.798077	35	primaria incompleta	2	si	bajo riesgo	no	0		no	0	si	si	no	no	no	no	si	no	no	no	no		1	no	si	0	1	0	Casi nunca			si	no		0 times	3	1 a 9 anhos		no							si	si	no	no	si	no	Nunca	Nunca	no	no											
729	6	0	1	1	1	hombre	hombre	1.692308	1.798077	35	preparatoria incompleta	2	si	Riesgo alto	si		no	si		si	no	no	no	no	no	si	no	no	no	no		1	no	si	0	1	0	Casi nunca			si							si	Primer mes	10		Aguja de coser	no se		si	si	no	no	si	no	Nunca	Nunca	si	si	no	no	no	no	no	si	no	no	no	no	
731	6	1	1	1	1	hombre	hombre	1.692308	1.798077	62	primaria incompleta	2	si	bajo riesgo	no	0		si	2	si	no	si	no	no	no	no	no	no	no	no		1	no	si	0	1	0	A veces			si	si	3	>1 time	7	1 a 9 anhos		no							si	si	no	no	si	no	Casi nunca	Casi nunca	si	si	no	si	no	no	no	no	no	no	no	no	
732	5	0	1	1	1	hombre	hombre	1.379747	1.371069	52	universidad	4	si	no riesgo	no	0		si	0	no												1	no	si	0	1	0	Casi nunca			si	no		0 times	9	1 a 9 anhos	1206	no							si	si	no	no	si	no	Nunca	Nunca	no	no											
733	6	0	1	1	1	hombre	hombre	1.692308	1.798077	21	preparatoria incompleta	1	si	no se	si	6	no	si	3	si	si	si	no	si	si	si	no	si	no	si	Rara vez	1	no	si	0	1	0	Casi nunca			si	si	1	1 time																			si	si	si	si	no	si	no	si	no	no	no	no	
734	6	0	1	1	0	hombre	hombre	1.692308	1.798077	31																																																																	
735	6	0	1	1	1	hombre	hombre	1.692308	1.798077	42	primaria incompleta	4	si	Riesgo alto	no	0		si	1	si	no	no	no	no	no	si	no	no	no	no		1	no	si	0	1	0	Nunca			si	no		0 times	2	1 a 9 anhos		no							si	si	no	no	si	no	Nunca	Nunca	no	no											
736	6	0	1	1	1	hombre	hombre	1.692308	1.798077	30	secundaria incompleta	1	si	#NAME?	si	20	no	si		si	si	si	no	no	si	si	no	no	no	no		1	no	si	0	1	0	Casi nunca			si	no		0 times	3	1 a 9 anhos	8006	si	Después del 6º mes	12	Tatuador	Alambre	no	celda	si	si	no	no	si	no	Nunca	Nunca	no	si	si	no	no	no	no	no	no	no	no	no	
737	6	0	1	1	1	hombre	hombre	1.692308	1.798077	26	preparatoria incompleta	2	si	bajo riesgo	si	1	no	si		si	si	si	no	no	no	si	no	no	no	no		1	no	si	0	1	0	Nunca			si				3	1 a 9 anhos		no							si	si	no	no	si	no	Nunca	Nunca	si	si	si	si	no	no	no	si	no	no	no	no	
738	6	0	1	1	1	hombre	hombre	1.692308	1.798077	27	preparatoria completa	2	no	#NAME?	si	8	si	no	0	si	si	si	si	no	no	si	no	no	no	no		1	no	si	0	1	0	Nunca			si	si	4	>1 time	2	1 a 9 anhos		no							si	si	no	no	si	no	Nunca	Nunca	no	si	si	no	no	no	no	no	no	no	no	si	no
739	6	0	1	1	1	hombre	hombre	1.692308	1.798077	30	preparatoria incompleta	2	si	no riesgo	si	2	no	si	3	si	si	si	no	si	no	si	si	no	no	no		1	no	si	0	1	0	Casi siempre			si	no		0 times	0.739726	1 mes a 1 anho		si	Primer mes	3	Tatuador	Con maquina	no	celda	si	si	no	no	si	no	Nunca	Nunca	no	no											
740	6	0	1	1	1	hombre	hombre	1.692308	1.798077	32	primaria completa	1	si	no se	no	0		no	0	no												1	no	si	0	1	0	A veces			si	no		0 times	5	1 a 9 anhos		si	Después del 6º mes	1	Compañero  de celda	Espina	si	patio	si	si	no	no	si	no	Casi nunca	Casi nunca	no	no											
741	6	0	1	1	1	hombre	hombre	1.692308	1.798077	39	bachillerato tecnico	3	si	Riesgo alto	si	1	no	si	0	si	si	si	si	si	no	si	no	si	no	no		1	no	si	0	1	0	Nunca			si	si	2	>1 time																			no	si	si	si	no	no	no	si	no	no	no	no	
742	6	0	1	1	1	hombre	hombre	1.692308	1.798077	23	primaria incompleta	1	si	#NAME?	si	2	no recuerdo	si	1	si	no	si	no	si	no	no	no	no	no	no		1	no	si	0	1	0	Siempre			si	no		0 times	5	1 a 9 anhos		si	Después del 6º mes	1	Yo solo	Con maquina	no se	comedor	no								si	si	si	no	no	si	si	no	no	no	no	no	
743	6	0	1	1	1	hombre	hombre	1.692308	1.798077	24	primaria incompleta	1	si	#NAME?	no	0		si	3	si	si	si	no	si	no	si	no	no	no	no		1	no	si	0	1	0	Nunca			si	si	3	>1 time																			no	si	si	si	no	si	no	si	no	no	no	no	
744	6	0	1	1	1	hombre	hombre	1.692308	1.798077	35	universidad	1	si	bajo riesgo	si	2	no	no	0	si	si	no	no	no	no	no	no	no	no	no		1	no	si	0	1	0	A veces			si	no		0 times	4	1 a 9 anhos		si	Después del 6º mes	1	Tatuador	Con maquina	no se	celda	si	si	no	no	si	no	Nunca	Nunca	si	si	si	no	no	no	no	no	no	no	no	no	
745	6	0	1	1	1	hombre	hombre	1.692308	1.798077	31	primaria incompleta	2	si	no se	si	1	no	si		si	si	si	no	no	no	si	no	no	no	no		1	no	si	0	1	0	Casi nunca			si	si	1	1 time	2	1 a 9 anhos		si	÷ 1o y 6º mes	1	Tatuador	Con maquina	no	patio	si	si	no	no	si	no	Nunca	Nunca	no	no											
746	6	0	1	1	1	hombre	hombre	1.692308	1.798077	26	primaria completa	1	si	Riesgo alto	si	4	no	si	1	si	si	si	no	si	no	si	no	si	no	no		1	no	si	0	1	0	Casi nunca			si	si	1	1 time	1	1 mes a 1 anho		no							si	si	no	no	si	no	A veces	A veces	no	si	si	no	no	si	no	si	no	no	no	no	
747	6	0	1	1	1	hombre	hombre	1.692308	1.798077	45	universidad	2	si	bajo riesgo	no	0		si	1	no												1	no	si	0	1	0	A veces			si	no		0 times	7	1 a 9 anhos	11162	no							si	si	no	no	si	no	Nunca	Nunca	no	no											
748	6	1	1	1	1	hombre	hombre	1.692308	1.798077	38	bachillerato tecnico	2	si	bajo riesgo	si	4	si	si	7	si	si	si	no	si	no	no	no	no	no	si	Rara vez	1	si	si	1	0	0	Nunca	A veces		si	si	8	>1 time	0.739726	1 mes a 1 anho		si	÷ 1o y 6º mes	2	Tatuador	Con maquina	no	celda	si	si	no	no	si	no	Nunca	Nunca	no	si	si	si	no	no	no	si	no	no	no	no	
749	6	0	1	1	1	hombre	hombre	1.692308	1.798077	27	Secundaria completa	2	si	bajo riesgo	si	2	no	si	1	si	si	si	no	no	no	si	no	no	no	no		1	no	si	0	1	0	Casi siempre			si	no		0 times	0.739726	1 mes a 1 anho		no							si	si	no	no	si	no	Nunca	Nunca	no	no											
750	6	0	1	1	1	hombre	hombre	1.692308	1.798077	51	Secundaria completa	2	si	no se	no	0		si	0	no												1	no	si	0	1	0	Siempre			si	si	1	1 time	0.739726	1 mes a 1 anho		no							no								no	no											
751	6	1	1	1	1	hombre	hombre	1.692308	1.798077	39	secundaria incompleta	2	si	no riesgo	no	0		no	0	no												1	no	si	0	1	0	Nunca			si	no		0 times	0.2465753	1 mes a 1 anho		no							si	si	no	no	si	no	Nunca	Nunca	no	no											
752	6	0	1	1	1	hombre	hombre	1.692308	1.798077	55	primaria incompleta	2	no	no se	si	1	si	si		si	si	no	no	no	no	no	si	no	no	no		0	no	no	0	0	0				no	si	9	>1 time	0.739726	1 mes a 1 anho		no							no								no	si	si	no	no	no	no	no	no	no	no	no	
753	6	0	1	1	1	mujer	mujer	1.142857	1.185185	51	secundaria incompleta	3	si	no riesgo	no	0		no	0	no																				Nunca	si	no		0 times	0.2465753	1 mes a 1 anho		no							no								no	no											
754	6	1	1	1	1	mujer	mujer	1.142857	1.185185	36	universidad	2	si	bajo riesgo	si	2	no	si		no																				Nunca	si	no		0 times	2	1 a 9 anhos		no							si							Nunca	no	no											
755	6	0	1	1	1	mujer	mujer	1.142857	1.185185	19	Secundaria completa	1	no	bajo riesgo	si	1	no	si	2	si	no	si	no	no	si	no	no	si	no	no										A veces	si	no		0 times	1	1 mes a 1 anho									no								no	no											
756	6	0	1	1	1	mujer	mujer	1.142857	1.185185	24	primaria completa	1	si	bajo riesgo	si	4	no	si	7	si	si	si	si	si	si	si	si	si	no	no										Casi siempre	si	no		0 times	3	1 a 9 anhos	7632	no							si							Casi nunca	no	no											
757	6	0	1	1	1	mujer	mujer	1.142857	1.185185	37	primaria incompleta	1	si	no riesgo	no	0		si	1	no																				Siempre	si	si	1	1 time	3	1 a 9 anhos		no							si							A veces	no	no											
758	6	0	1	1	1	mujer	mujer	1.142857	1.185185	37	primaria completa	3	ama de casa	no se	si	2	no	no	0	no																				Casi nunca	si	no		0 times	2	1 a 9 anhos		no							si							Nunca	no	no											
759	6	0	1	1	1	mujer	mujer	1.142857	1.185185	33	primaria incompleta	2	si	no se	si	4	no	si		si	no	si	no	no	si	si	no	no	no	no										A veces	si	no		0 times																		Nunca	no	no											
760	6	0	1	1	1	mujer	mujer	1.142857	1.185185	34	primaria incompleta	5	ama de casa	bajo riesgo	no	0		si	1	no																				A veces	si	no		0 times	5	1 a 9 anhos		no							si							Casi nunca	no	no											
761	6	0	1	1	1	mujer	mujer	1.142857	1.185185	23	secundaria incompleta	2	si	no riesgo	si	4	no	si		si	si	si	no	no	no	no	no	no	no	no										Nunca	si	si	1	1 time	1	1 mes a 1 anho		no							si								no	no											
762	6	0	1	1	1	mujer	mujer	1.142857	1.185185	42	universidad	2	si	no se	no	0		no	0	no																				Nunca	si	no		0 times																		Casi nunca	no	no											
763	6	0	1	1	1	mujer	mujer	1.142857	1.185185	79	no fui	2	ama de casa	no se	no	0		no	0	no																				Nunca	si	no		0 times	0.2465753	1 mes a 1 anho		no							no								no	no											
764	6	0	1	1	1	mujer	mujer	1.142857	1.185185	27	Secundaria completa	3	si	bajo riesgo	no	0		si		si	no	no	no	no	no	si	no	no	no	no										Nunca	si	si			0.2465753	1 mes a 1 anho		no							si								si	no											
765	6	0	1	1	1	mujer	mujer	1.142857	1.185185	27	secundaria incompleta	2	ama de casa	no riesgo	no	0		si	0	no																				Nunca	si	no		0 times	3	1 a 9 anhos		no							no								no	no											
766	6	0	1	1	1	mujer	mujer	1.142857	1.185185	47	secundaria incompleta	2	ama de casa	no se	si	2	no	si		no																				Nunca	si	si	2	>1 time	0.739726	1 mes a 1 anho		no							si							Nunca	no	no											
767	6	0	1	1	1	mujer	mujer	1.142857	1.185185																																																																		
768	6	0	1	1	1	mujer	mujer	1.142857	1.185185	30	secundaria incompleta	2	si	#NAME?	no	0		si		si	si	si	no	no	no	si	no	no	no	no										Casi nunca	si	no		0 times	2	1 a 9 anhos		no							si							A veces	no	no											
769	6	0	1	1	0	mujer	mujer	1.142857	1.185185	43																																																																	
770	6	0	1	1	1	mujer	mujer	1.142857	1.185185	22	Secundaria completa	2	si	#NAME?	no	0		si	1	no																				A veces	si	no		0 times	0.2465753	1 mes a 1 anho		no							no								no	no											
771	6	0	1	1	1	mujer	mujer	1.142857	1.185185	25	secundaria incompleta	2	si	#NAME?	si	1	no	si	1	no																				Casi nunca	si	no		0 times	3	1 a 9 anhos		no							si							A veces	no	no											
772	6	0	1	1	1	mujer	mujer	1.142857	1.185185	40	universidad	2	si	bajo riesgo	no	0		no	0	no																				Nunca	si	no		0 times	11	10 a 19 anhos		no							si							Nunca	no	no											
773	6	0	1	1	1	mujer	mujer	1.142857	1.185185	24	Secundaria completa	2	si	bajo riesgo	no	0		si	1	si	no	no	no	no	no	si	no	no	no	no										Casi siempre	si	no		0 times																		Nunca	no	no											
774	6	0	1	1	1	mujer	mujer	1.142857	1.185185	51	no fui	4	si	bajo riesgo	no	0		no	0	no																				Nunca	si	no		0 times	0.2465753	1 mes a 1 anho		no							no								no	no											
775	6	0	1	1	1	mujer	mujer	1.142857	1.185185	30	Secundaria completa	2	ama de casa	no se	no	0		si		no																				A veces	si	no		0 times	2	1 a 9 anhos		no							no								no	no											
776	6	0	1	1	1	mujer	mujer	1.142857	1.185185	35																																																																	
777	6	0	1	1	1	mujer	mujer	1.142857	1.185185	32	primaria incompleta	1	si	no riesgo	si	3	no	si		si	si	si	no	no	no	no	no	no	no	no											no	no		0 times	2	1 a 9 anhos		si		1	Yo solo	Aguja de coser	no	celda	no								no	no											
778	6	0	1	1	1	mujer	mujer	1.142857	1.185185	28	Secundaria completa	2	si	no riesgo	si	5	no	si	0	no																				Nunca	si	no		0 times	3	1 a 9 anhos		no							si							Nunca	no	no											
779	6	0	1	1	1	mujer	mujer	1.142857	1.185185	23																																																																	
780	6	0	1	1	1	mujer	mujer	1.142857	1.185185	31																																																																	
781	6	1	1	1	1	hombre	hombre	1.692308	1.798077	38	preparatoria incompleta	2	si	#NAME?	no	0		si	2	si	no	si	no	no	no	no	no	no	no	no		1	no	si	0	1	0	A veces			si	no		0 times	2	1 a 9 anhos	300	no							si	si	no	no	si	no	Casi nunca	Casi nunca	no	no											
782	6	0	1	1	1	hombre	hombre	1.692308	1.798077	29	Secundaria completa	1	si	Riesgo alto	si	8	no	si	3	si	si	si	no	no	no	si	si	no	no	no		1	si	si	1	0	0	Nunca	Nunca		si	si	6	>1 time	11	10 a 19 anhos	770	si		1	Tatuador	Con maquina	si		si	no	si	no	no	si			si	si	si	si	no	no	no	si	no	no	no	no	
783	6	0	1	1	1	hombre	hombre	1.692308	1.798077	39	preparatoria completa	2	si	no riesgo	si	1	no	si	2	no												1	no	si	0	1	0	Nunca			si	no		0 times																			no	si	si	no	no	no	no	no	no	no	no	no	
784	6	0	1	1	1	hombre	hombre	1.692308	1.798077	21	primaria incompleta	1	si	no se	no	0		si		si	si	no	si	no	no	no	no	no	no	no		1	no	si	0	1	0	Nunca			si	no		0 times	3	1 a 9 anhos	205	no							no								si	si	si	no	no	no	no	no	no	no	no	no	
785	6	0	1	1	1	hombre	hombre	1.692308	1.798077	33	Secundaria completa	2	si	no se	no	0		si	0	si	no	no	no	no	no	si	no	no	no	no		1	no	si	0	1	0	Nunca			si	si	1	1 time	3	1 a 9 anhos		no							si	si	no	no	si	no	Nunca	Nunca	no	no											
786	6	0	1	1	1	hombre	hombre	1.692308	1.798077	61	no fui	2	si	no se	no	0		si	1	no												1			0	0	0				si	no		0 times	7	1 a 9 anhos		no							si	si	no	no	si	no	Nunca	Nunca	no	no											
787	6	0	1	1	1	hombre	hombre	1.692308	1.798077	33	primaria completa	2	si	no riesgo	si	13	no	si		si	si	no	no	si	no	si	si	no	no	si	Nunca	1	no	si	0	1	0	Siempre			si	si	4	>1 time				si		2	Tatuador	Con maquina	no		si	si	no	no	si	no	Siempre	Siempre	no												
788	6	0	1	1	1	hombre	hombre	1.692308	1.798077	68	no fui	2	si	no riesgo	no	0		si		no												1	no	si	0	1	0	Nunca			si	no		0 times				no							si	si	no	no	si	no	Nunca	Nunca	no	no											
789	6	0	1	1	1	hombre	hombre	1.692308	1.798077	54	universidad	2	si	no riesgo	si	1	no	si	3	no												1	no	si	0	1	0	Nunca			si	no		0 times	0.0219178	<30dias		no							no								si	no											
790	6	0	1	1	1	hombre	hombre	1.692308	1.798077	23	secundaria incompleta	1	si	bajo riesgo	si	7	no	si		si	si	si	no	si	si	si	no	no	no	no		1			0	0	0				si	no		0 times	1	1 mes a 1 anho	1152	si	Primer mes	3	Yo solo	Con maquina	no se	celda	no								si	si	si	no	no	si	si	si	si	no	no	no	
791	6	0	1	1	1	hombre	hombre	1.692308	1.798077	34	primaria completa	2	si	no riesgo	no	0		si	2	si	no	si	no	no	no	no	no	no	no	no		1	no	si	0	1	0	Nunca			si	no		0 times	0.739726	1 mes a 1 anho	1646	no							si	si	no	no	si	no	Nunca	Nunca	no	no											
792	6	0	1	1	1	hombre	hombre	1.692308	1.798077	25	secundaria incompleta	2	si	no se	no	0		si	2														no		0		0					no		0 times	0.739726	1 mes a 1 anho		si															no												
793	6	0	1	1	1	hombre	hombre	1.692308	1.798077	25	Secundaria completa	2	si	bajo riesgo	si	2	no	si	2	si	si	no	no	no	no	no	si	no	no	no		1	no	si	0	1	0	Nunca			si	no		0 times																			no	no											
794	6	0	1	1	1	hombre	hombre	1.692308	1.798077	28	Secundaria completa	1	si	bajo riesgo	si	3	si	si	1	si	no	si	no	si	no	no	no	no	no	no		1	no	si	0	1	0	Nunca			si	si	1	1 time	3	1 a 9 anhos	3091	no							si	si	no	no	si	no	Nunca	Nunca	no	no											
795	6	0	1	1	1	hombre	hombre	1.692308	1.798077	18	bachillerato tecnico	1	si	no riesgo	no	0		no	0	no												1	no	si	0	1	0	A veces			si	no		0 times	1	1 mes a 1 anho		no							no								no	no											
796	6	0	1	1	1	hombre	hombre	1.692308	1.798077	49	primaria incompleta	2	si	no riesgo	no	0		no	0	no												1			0	0	0				si	no		0 times	1	1 mes a 1 anho		no							no								no	no											
797	6	0	1	1	1	hombre	hombre	1.692308	1.798077	35	preparatoria incompleta	1	si	bajo riesgo	no	0		si	1	si	no	si	no	si	no	si	no	no	no	no		1	no	si	0	1	0	Nunca			si	si	1	1 time	5	1 a 9 anhos	263	si	Después del 6º mes	1	Compañero  de celda	Con maquina	no	celda	si	si	no	no	si	no	A veces	A veces	no	si	no	no	no	no	no	si	no	no	no	no	
798	6	0	1	1	1	hombre	hombre	1.692308	1.798077	33	secundaria incompleta	2	si	bajo riesgo	no	0		no	0	no												1			0	0	0				si	no		0 times	9	1 a 9 anhos	2338	no							si	si	no	no	si	no	Siempre	Siempre	no	no											
799	6	0	1	1	1	hombre	hombre	1.692308	1.798077	43	preparatoria incompleta	2	si	bajo riesgo	no	0		si	1	si	si	si	no	si	no	no	no	no	no	no		1	no	si	0	1	0	Nunca			si	si	5	>1 time	0.060274	<30dias	28	no							no								no	si	si	no	no	no	no	no	no	no	no	no	
800	6	0	1	1	1	hombre	hombre	1.692308	1.798077	29	Secundaria completa	2	si	no riesgo	no	0		si		no												1	no	si	0	1	0	Casi siempre			si	no		0 times	9	1 a 9 anhos	281	no							si	si	no	no	si	no	Casi nunca	Casi nunca	no	no											
801	6	0	1	1	1	hombre	hombre	1.692308	1.798077	25	preparatoria incompleta	2	si	bajo riesgo	si	1	no	si	2	si	si	si	no	si	no	no	no	no	si	no		1	no	si	0	1	0	Nunca			si	si	3	>1 time	6	1 a 9 anhos	3857	no							si	si	no	no	si	no	Nunca	Nunca	no	no											
802	6	0	1	1	1	hombre	hombre	1.692308	1.798077	28	secundaria incompleta	2	si	no se	no	0		si		si	si	si	no	si	no	si	no	si	no	no		1	no	si	0	1	0	Nunca			si	no		0 times	1	1 mes a 1 anho	2123	si	÷ 1o y 6º mes	2	Tatuador	Aguja de coser	no	celda	si	si	no	no	si	no	Nunca	Nunca	no	si	si	no	no	no	no	si	no	no	no	no	
803	6	0	1	1	1	hombre	hombre	1.692308	1.798077	27	secundaria incompleta	2	si	#NAME?	no	0		si	1	si	si	si	no	no	no	si	no	no	no	no		1	no	si	0	1	0	Casi nunca			si	si	1	1 time	3	1 a 9 anhos	8605	si	Después del 6º mes	5	Tatuador	Con maquina	si	celda	si	si	no	no	si	no	Casi nunca	Casi nunca	si	si	si	no	no	no	no	no	no	no	no	no	
804	6	0	1	1	1	hombre	hombre	1.692308	1.798077	31	primaria completa	1	si	no se	no	0		si	2	si	no	si	no	si	no	si	si	no	no	no		1	no	si	0	1	0	A veces			si	no		0 times																			no	si	si	no	no	no	no	no	no	no	no	no	
805	6	0	1	1	1	hombre	hombre	1.692308	1.798077	25	primaria incompleta	2	si	no se	si	5	no	si	1	si	si	si	no	no	no	si	no	no	no	no		1	si	si	1	0	0	Nunca	Nunca		si	no		0 times	0.739726	1 mes a 1 anho		si	÷ 1o y 6º mes	2		Alambre	no se		si	si	no	no	si	no	A veces	A veces	no	no											
806	6	0	1	1	1	hombre	hombre	1.692308	1.798077	50	primaria completa	4	no	bajo riesgo	si	2	si	si		si	si	no	no	no	no	no	no	no	no	no		1	no	si	0	1	0	Nunca			si	si			0.2465753	1 mes a 1 anho		no							no								si	si	si	no	no	no	no	no	no	no	no	no	
807	6	0	1	1	1	hombre	hombre	1.692308	1.798077	35	primaria incompleta	1	si	no se	si	2	no	si	2	si	si	no	no	no	no	no	si	no	no	no		1	si	si	1	0	0	A veces	A veces		si	si	1	1 time	0.2465753	1 mes a 1 anho		no							no								no	no											
808	6		0	0	1	hombre	hombre	1.692308	1.798077	64	secundaria incompleta	2	si	no riesgo	no	0		no	0	no												1	no	si	0	1	0	Siempre			si	si	1	1 time	4	1 a 9 anhos		no							si	si	no	no	si	no	A veces	A veces	no	no											
809	6	0	1	1	1	hombre	hombre	1.692308	1.798077	36	primaria completa	1	si	no se	no	0		no	0	no													no		0		0					no		0 times	0.2465753	1 mes a 1 anho		no							no								no	no											
810	6	0	1	1	1	hombre	hombre	1.692308	1.798077	38	primaria completa	1	si	bajo riesgo	no	0		si		si	no	si	no	si	no	no	no	no	no	si	Nunca	1		si			0	Casi nunca			si	si	4	>1 time	1	1 mes a 1 anho		no																											
811	6	0	1	1	1	hombre	hombre	1.692308	1.798077	39	no fui	2	si	no riesgo	no	0		no	0	no												1	no	si	0	1	0	Nunca			si	no		0 times	0.2465753	1 mes a 1 anho		no							si	si	no	no	si	no	Nunca	Nunca	no	no											
812	6	1	1	1	1	hombre	hombre	1.692308	1.798077	43	primaria incompleta	2	si	no se	si	1	no	si		si	si	no	no	no	no	no	no	no	no	no		1	no	si	0	1	0	A veces			si	no		0 times			570	si	Después del 6º mes	2	Compañero  de celda	Con maquina	no	celda	si	si	no	no	si	no	Casi siempre	Casi siempre	no	no											
813	6	0	1	1	1	hombre	hombre	1.692308	1.798077	26	primaria incompleta	2	si	no riesgo	si	7	si	si	4	si	no	si	no	no	no	no	no	no	no	no		1	si	si	1	0	0	Casi nunca	Nunca		si	si	2	>1 time	2	1 a 9 anhos	1514	si	Después del 6º mes	1	Tatuador	Aguja para inyectar	si	Otros	si	si	no	no	si	no	Nunca	Nunca	no	si	si	no	no	no	no	no	no	no	no	no	
814	6	0	1	1	1	hombre	hombre	1.692308	1.798077	42	preparatoria incompleta	3	si	no riesgo	si	6	no	si	2	si	no	si	no	no	no	no	no	no	no	no		1	no	si	0	1	0	Casi nunca			si	no		0 times	4	1 a 9 anhos		no							si	si	no	no	si	no	Nunca	Nunca	no	no											
815	6	0	1	1	1	hombre	hombre	1.692308	1.798077	26	secundaria incompleta	2	si	bajo riesgo	si	10	no	si	2	si	si	si	si	si	no	si	si	no	no	no		1	no	si	0	1	0	A veces			si	si	2	>1 time	4	1 a 9 anhos	667	si	Después del 6º mes	13	Yo solo	Con maquina	si	baños	si	si	no	no	si	no	Casi siempre	Casi siempre	no	si	si	no	no	si	no	no	no	no	no	no	
816	6	1	1	1	1	hombre	hombre	1.692308	1.798077	44	primaria completa	2	si	no riesgo	si	no recuerdo	si	si		si	no	si	no	si	no	si	no	no	no	si	Nunca	1	no	si	0	1	0	Nunca			si	si						no							si	si	no	no	si	no			no	no											
817	6	0	1	1	1	hombre	hombre	1.692308	1.798077	32	preparatoria completa	2	si	no riesgo	no	0		si		si	no	si	no	no	no	no	no	no	no	no		1	no	si	0	1	0	Nunca			si	no		0 times	0.2465753	1 mes a 1 anho		no							si	si	no	no	si	no	Nunca	Nunca	no	no											
818	6	0	1	1	1	hombre	hombre	1.692308	1.798077	41	preparatoria completa	3	si	bajo riesgo	si	1	no	si	0	si	no	si	no	no	no	no	no	no	no	no		1	no	si	0	1	0	A veces			si	si	2	>1 time																			no	no											
819	6	0	1	1	1	hombre	hombre	1.692308	1.798077	26	primaria completa	2	si	no se	si	5	no	si	3	si	no	no	no	si	no	no	no	no	no	no		1			0	0	0				si	no		0 times																			no	no											
820	6	0	1	1	1	hombre	hombre	1.692308	1.798077	33	Secundaria completa	1	si	no riesgo	si	5	no	si	5	si	si	si	no	no	no	no	si	no	no	si	Nunca	1	no	si	0	1	0	Casi siempre			si	si	9	>1 time	5	1 a 9 anhos	114	si		2	Tatuador	Con maquina	no	celda	si	si	si	si	no	no	Siempre	Siempre	no	si	si	no	no	no	no	no	si	no	no	no	
821	6	0	1	1	1	hombre	hombre	1.692308	1.798077	25	secundaria incompleta	2	si	#NAME?	si	2	no	si	1	si	si	si	no	no	no	no	no	no	no	no		1	no	si	0	1	0	A veces			si	no		0 times	1	1 mes a 1 anho	2094	si	Después del 6º mes	3	Tatuador	Aguja de coser	si	celda	si	si	no	no	si	no			no	si	si	no	no	no	no	no	no	no	no	no	
822	6	0	1	1	1	hombre	hombre	1.692308	1.798077	23	preparatoria incompleta	2	si	no se	si	3	no	si	7	no												1	no	si	0	1	0	A veces			si	no		0 times	3	1 a 9 anhos		si	Después del 6º mes	18	Compañero  de celda	Aguja de coser	no se	celda	si	si	no	no	si	no	Nunca	Nunca	no	no											
823	6	0	1	1	1	hombre	hombre	1.692308	1.798077	24	primaria completa	2	si	no se	si	20	no	si		si	si	si	no	si	si	si	si	no	no	no		1	si	si	1	0	0	A veces			si	no		0 times	0.2465753	1 mes a 1 anho		no							si	si	no	no	si	no	Casi siempre	Casi siempre	no	no											
824	6	0	1	1	1	hombre	hombre	1.692308	1.798077	23	bachillerato tecnico	3	si	no riesgo	no	0		si		si	no	si	no	si	no	no	no	no	no	no		1	no	si	0	1	0	Casi nunca			si	si	2	>1 time	2	1 a 9 anhos		no							no								no	no											
825	6	0	1	1	1	hombre	hombre	1.692308	1.798077	30	secundaria incompleta	1	si	#NAME?	si	9	no	si	5	si	no	si	no	no	no	si	no	no	no	no		1	no	si	0	1	0	Nunca			si	no		0 times	3	1 a 9 anhos		si	Primer mes	5	Tatuador	Con maquina	no	celda	no								no	si	si	si	no	no	no	no	no	no	no	no	
826	6	0	1	1	1	hombre	hombre	1.692308	1.798077	30	Secundaria completa	1	si	bajo riesgo	si	2	no	si	0	si	si	no	no	no	no	no	no	no	no	no		1	no	si	0	1	0	Casi siempre			si	no		0 times	11	10 a 19 anhos	1538	si	Después del 6º mes	3	Tatuador	Con maquina	si	Otros	si	si	no	no	si	no	Casi siempre	Casi siempre	no	si	si	no	no	no	no	no	no	no	no	no	
827	6	0	1	1	1	hombre	hombre	1.692308	1.798077	31	primaria incompleta	2	si	no se	no	0		no	0	no												0	no	no							no	no		0 times	13	10 a 19 anhos		si		3		Aguja de coser	no		no								no	no											
828	6	0	1	1	1	hombre	hombre	1.692308	1.798077	30	preparatoria incompleta	1	no	bajo riesgo	no	0		si	1	no												0	no	no							no	no		0 times	11	10 a 19 anhos	205	si	Después del 6º mes	2	Tatuador	Alambre	si	celda	si	si	no	no	si	no	Nunca	Nunca	no	si	si	si	no	no	no	no	no	no	no	no	
829	6	0	1	1	1	hombre	hombre	1.692308	1.798077	19	Secundaria completa	1	si	no se	no	0		si	2	no												1	no	si	0	1	0	Casi siempre			si	no		0 times	0.739726	1 mes a 1 anho		no							si	si	no	no	si	no	Casi siempre	Casi siempre	no	no											
830	6	0	1	1	1	hombre	hombre	1.692308	1.798077	28	Secundaria completa	2	si	no se	si	1	no	no	0	no												1	no	si	0	1	0	Siempre			si	no		0 times	0.0465753	<30dias		no							no								no	no											
831	6	0	1	1	1	hombre	hombre	1.692308	1.798077	26	secundaria incompleta	2	si	bajo riesgo	si	1	si	si	1	si	no	si	no	si	si	si	no	no	no	si	Nunca	1	no	si	0	1	0	Nunca			si	si	3	>1 time	0.2465753	1 mes a 1 anho		no							no								no	si	no	si	no	si	si	si	no	no	no	no	
832	6	0	1	1	1	hombre	hombre	1.692308	1.798077	35	secundaria incompleta	2	si	no se	si	2	no	si	1	si	no	si	no	si	no	no	no	no	no	no		1	no	si	0	1	0				si	no		0 times	2	1 a 9 anhos	1328	si	Después del 6º mes	1	Compañero  de celda	Aguja de coser	no	celda	no								no	no											
833	6	0	1	1	1	hombre	hombre	1.692308	1.798077	28	primaria completa	2	no	no se	no	0		si		si	no	si	si	no	no	no	si	no	no	no		1	no	si	0	1	0	A veces			si	si	1	1 time	0.0794521	<30dias		no							si	si	no	no	si	no	Nunca	Nunca	no	si	no	no	no	no	no	no	no	no	si	no	
834	6	0	1	1	1	hombre	hombre	1.692308	1.798077	30	universidad	2	si	bajo riesgo	no	0		si	1	no												1	no	si	0	1	0	Casi siempre			si	no		0 times	8	1 a 9 anhos	373	no							si	si	no	no	si	no	A veces	A veces	no	no											
835	6	0	1	1	1	hombre	hombre	1.692308	1.798077	28	universidad	2	si	bajo riesgo	si	11	no	si	2	si	si	si	no	si	si	si	no	si	no	si	Nunca	1	no	si	0	1	0	A veces			si	si	1	1 time	1	1 mes a 1 anho		si	÷ 1o y 6º mes	4	Tatuador	Con maquina	si		si	si	no	no	si	no	Nunca	Nunca	no	si	si	no	no	no	no	si	no	no	no	no	
836	6	0	1	1	1	hombre	hombre	1.692308	1.798077	31	secundaria incompleta	2	si	no se	no	0		si	3	si	si	no	no	no	no	no	no	no	no	no		1	si	si	1	0	0	Casi nunca	Casi nunca		si	no		0 times	3	1 a 9 anhos		si	Después del 6º mes	1	Compañero  de celda	Aguja para inyectar	no	celda	no								si	si	si	no	no	si	no	no	no	no	no	no	
837	6	0	1	1	1	hombre	hombre	1.692308	1.798077	30	primaria incompleta	2	si	#NAME?	no	0		si	2	si	si	si	no	no	no	no	no	no	no	no		1	no	si	0	1	0	Siempre			si	no		0 times	6	1 a 9 anhos	577	no							si	si	no	no	si	no	Nunca	Nunca	no	si	si	no	no	no	no	no	no	no	no	no	
838	6	0	1	1	1	hombre	hombre	1.692308	1.798077	43	primaria completa		si	#NAME?	no	0		si	4	si	si	no	no	no	no	no	si	no	no	no		1	no	si	0	1	0	Casi siempre			si	no		0 times																			no	si	si	no	no	no	no	no	no	no	no	no	
839	6	0	1	1	1	hombre	hombre	1.692308	1.798077	37	preparatoria completa	2	si	bajo riesgo	no	0		si	5	si	no	si	no	no	no	no	no	no	no	no		1	si	si	1	0	0	Casi nunca	Casi siempre		si	no		0 times	6	1 a 9 anhos	2431	no							si	si	no	no	si	no	Casi nunca	Casi nunca	si	si	no	si	no	no	no	no	no	no	no	no	
840	6	0	1	1	1	hombre	hombre	1.692308	1.798077	57	primaria incompleta	2	si	no riesgo	no	0		si	1	no												0	no	no	0	0	0				no	no		0 times	9	1 a 9 anhos		no															no	no											
841	6	0	1	1	1	hombre	hombre	1.692308	1.798077	38	universidad	2	si	bajo riesgo	no	0		si	0	no												1	no	si	0	1	0	Casi siempre			si	si	1	1 time	3	1 a 9 anhos	112	no							si	si	no	no	si	no	Nunca	Nunca	no	no											
842	6	0	1	1	1	hombre	hombre	1.692308	1.798077	25	primaria completa	2	si	no se	no	0		no	0	si	si	si	no	si	no	no	no	no	no	no		1	no	si	0	1	0	Nunca			si	si	1	1 time	0.739726	1 mes a 1 anho	117	si	Después del 6º mes	11	Tatuador	Alambre	si	celda	si	si	no	no	si	no	Nunca	Nunca	no	si	no	no	no	si	no	no	no	no	no	no	
843	6	0	1	1	1	hombre	hombre	1.692308	1.798077	23	primaria completa	2	si	no riesgo	no	0		si	3	no												1	no	si	0	1	0	A veces			si	si			1		8239	no							no								no	no											
844	6	0	1	1	1	hombre	hombre	1.692308	1.798077	36	preparatoria completa	1	si	no se	si	2	no	si	1	no												1	si	no	0	0	1		A veces		si	no		0 times	5	1 a 9 anhos	4190	si	Después del 6º mes	4	Tatuador	Alambre	si	celda	si	no	si	no	no	si			si	no											
845	6	0	1	1	1	hombre	hombre	1.692308	1.798077	31	preparatoria incompleta	2	si	bajo riesgo	si	2	no	si	1	no												1	no	si	0	1	0	A veces			si	no		0 times	2	1 a 9 anhos		no							si	si	no	no	si	no	Casi nunca	Casi nunca	no	no											
846	6	0	1	1	1	hombre	hombre	1.692308	1.798077	49	preparatoria completa	2	si	bajo riesgo	no	0		si	0	si	no	si	no	no	no	no	no	no	no	no		1	no	si	0	1	0	A veces			si	no		0 times																			no	si	no	si	no	no	no	no	no	no	no	no	
847	6	0	1	1	1	hombre	hombre	1.692308	1.798077	34	bachillerato tecnico	2	si	#NAME?	no	0		no	0	no												1	no	si	0	1	0	Nunca			si	no		0 times	2	1 a 9 anhos		no							si	si	no	no	si	no	Nunca	Nunca	no	no											
848	6	0	1	1	1	hombre	hombre	1.692308	1.798077	30	preparatoria completa	1	si	#NAME?	no	0		si		no												1	no	si	0	1	0	A veces			si	no		0 times	0.739726	1 mes a 1 anho		no							no								si	si	si	si	no	si	no	si	no	no	no	no	
849	6	0	1	1	1	hombre	hombre	1.692308	1.798077	35	primaria completa	2	si	no se	si	4	no	si		si	no	si	no	no	no	no	no	no	no	no		1	no	si	0	1	0	A veces			si	no		0 times	0.739726	1 mes a 1 anho		no							si	si	no	no	si	no	Casi siempre	Casi siempre	no	no											
850	6	0	1	1	1	hombre	hombre	1.692308	1.798077	48	preparatoria completa	2	si	bajo riesgo	no	0		si	0	no												1	no	si	0	1	0	A veces			si	no		0 times	4	1 a 9 anhos		no							si	si	no	no	si	no	Nunca	Nunca	no	no											
851	6	0	1	1	1	hombre	hombre	1.692308	1.798077	34	primaria completa	3	no	no se	si	2	no	si	0	si	no	no	si	no	no	si	no	no	no	no		1	no	si	0	1	0	A veces			si	no		0 times	4	1 a 9 anhos		si	Después del 6º mes	3	Tatuador	Otro	no se	celda	si	si	no	no	si	no	Casi nunca	Casi nunca	no	si	no	si	no	no	no	si	no	no	no	no	
852	6	0	1	1	0	hombre	hombre	1.692308	1.798077	25																																																																	
853	6	0	1	1	1	hombre	hombre	1.692308	1.798077	30	Secundaria completa	3	si	no se	no	0		si	0	si	si	si	no	si	no	si	no	no	no	no		0	no	no	0	0	0				no	no		0 times	3	1 a 9 anhos	152	si					no se	celda									no	no											
854	6	0	1	1	1	hombre	hombre	1.692308	1.798077	32	secundaria incompleta	2	no	no se	si	no recuerdo	no	si		si	si	si	no	si	no	si	no	no	no			1	no	si	0	1	0	A veces			si	no		0 times	0.0438356	<30dias		no							no								si	si	si	no	no	no	no	no	no	no	no	no	
855	6	0	1	1	1	hombre	hombre	1.692308	1.798077	56	primaria completa	2	si	Riesgo alto	no	0		no	0	no												1	no	si	0	1	0	Nunca			si	no		0 times	0.2465753	1 mes a 1 anho		no							no								no	no											
856	6	0	1	1	1	hombre	hombre	1.692308	1.798077	44	Secundaria completa	3	si	bajo riesgo	no	0		si	1	no												1	no	si	0	1	0	Casi siempre			si	no		0 times	0.739726	1 mes a 1 anho		no							no								no	no											
857	6	0	1	1	1	hombre	hombre	1.692308	1.798077	31	Secundaria completa	2	si	bajo riesgo	si	1	no	si	2	si	no	no	no	no	no	no	si	no	no	no		1	si	si	1	0	0	A veces	Nunca		si	no		0 times	0.739726	1 mes a 1 anho	1635	no							si	si	no	no	si	no	A veces	A veces	no	no											
858	6	0	1	1	1	hombre	hombre	1.692308	1.798077	20	Secundaria completa	2	si	no riesgo	no	0		si		no												1	no	si	0	1	0	Casi siempre			si	no		0 times	2	1 a 9 anhos		si	÷ 1o y 6º mes	2	Tatuador	Aguja de coser	no	celda	si	si	no	no	si	no	A veces	A veces	no	si	si	no	no	no	no	no	no	no	no	no	
859	6	0	1	1	1	hombre	hombre	1.692308	1.798077	41	primaria completa	2	si	no riesgo	si	3	no recuerdo	si	1	si	no	si	no	no	no	no	no	no	no	no		1	no	si	0	1	0	A veces			si	no		0 times	5	1 a 9 anhos		no							si	si	no	no	si	no	Casi nunca	Casi nunca	no	si	no	si	no	no	no	no	no	no	no	no	
860	6	0	1	1	1	hombre	hombre	1.692308	1.798077	23	Secundaria completa	2	si	bajo riesgo	no	0		si	1	si	si	no	no	no	no	no	no	no	no	no		1	no	si	0	1	0	A veces			si	no		0 times	5	1 a 9 anhos		si	Después del 6º mes	1	Compañero de banda	Con maquina	no	celda	si	si	no	no	si	no	Casi siempre	Casi siempre	no	si	si	no	no	no	no	no	no	no	no	no	
861	6	1	1	1	1	hombre	hombre	1.692308	1.798077	38	primaria completa	2	si	Riesgo alto	no	0		si	3	si	si	si	si	si	no	si	si	si	no	si	Nunca	1	si	si	1	0	0	A veces	A veces		si	si	4	>1 time																			si	si	si	si	no	si	no	no	no	no	no	no	
862	6	0	1	1	1	hombre	hombre	1.692308	1.798077	31	primaria incompleta	1	si	bajo riesgo	si	3	no	si	1	si	si	no	no	no	no	no	si	no	no	no		1	no	si	0	1	0	A veces			si	no		0 times	1	1 mes a 1 anho		no							no								no	no											
863	6	0	1	1	1	hombre	hombre	1.692308	1.798077	33	secundaria incompleta	3	si	no se	si	7	no recuerdo	si	2	si	no	si	no	no	no	no	si	no	no	si	Nunca	1	no	si	0	1	0	Casi siempre			si	no		0 times	0.739726	1 mes a 1 anho		si	Después del 6º mes	3	Tatuador	Con maquina	no	celda	no								no	si	no	no	no	no	no	no	no	no	si	no	
864	6	0	1	1	1	hombre	hombre	1.692308	1.798077	34	primaria incompleta	2	si	no se	no	0		si		si	no	si	no	si	no	no	no	no	no	si	Nunca	1	no	si	0	1	0	A veces			si	no		0 times	1	1 mes a 1 anho	51	no							si	si	no	no	si	no	Nunca	Nunca	no	no											
865	6	0	1	1	1	hombre	hombre	1.692308	1.798077	29	primaria completa	2	si	#NAME?	si	2	si	no	0	si	si	si	no	no	no	si	si	no	no	no		1	si	si	1	0	0	A veces	A veces		si	si	1	1 time	2	1 a 9 anhos	925	no							si	si	no	no	si	no	Nunca	Nunca	no	si	si	no	no	no	no	si	no	no	no	no	
866	6	0	1	1	1	hombre	hombre	1.692308	1.798077	19	primaria incompleta	1	si	no se	no	0		si		si	si	no	no	si	si	no	si	no	no	no		1	no	si	0	1	0	Nunca			si	no		0 times	2	1 a 9 anhos	438	no							no								no	si	si	no	no	no	no	no	no	no	no	no	
867	6	0	1	1	1	hombre	hombre	1.692308	1.798077	47	secundaria incompleta	1	si	no se	no	0		si	0	no												0	no	no							no	si	1	1 time	5	1 a 9 anhos		si	Después del 6º mes	1	Tatuador	Con maquina	no	celda	si								no	no											
868	6	0	1	1	1	hombre	hombre	1.692308	1.798077	23	primaria completa	2	si	bajo riesgo	si	2	no	si	1	si										no		1	no	si	0	1	0	Nunca			si	no		0 times				no															no	no											
869	6	0	1	1	1	hombre	hombre	1.692308	1.798077	24	primaria incompleta	1	si	no se	si	no recuerdo	no	si		si	no	no	no	no	no	no	si	no	no	no		1	no	si	0	1	0	A veces			si	si	1	1 time	0.0027397	<30dias		no							no								no	no											
870	6	0	1	1	1	hombre	hombre	1.692308	1.798077	20	Secundaria completa	1	si	bajo riesgo	si	1	no	si	2	si	no	no	no	no	no	no	si	no	no	no			no		0		0					si	1	1 time				no															no	no											
871	6	0	1	1	1	hombre	hombre	1.692308	1.798077	46	no fui	1	si	no riesgo	si	2	no	si	6	si	si	no	no	no	no	no	no	no	no	no		0	no	no	0	0	0				no	si	2	>1 time	3	1 a 9 anhos	7995	si	Después del 6º mes	8	Tatuador	Con maquina	no	celda	si								no	no											
873	6	0	1	1	1	hombre	hombre	1.692308	1.798077	40	secundaria incompleta	2	si	Riesgo alto	no	0		no	0	no												1	no	si	0	1	0	A veces			si	no		0 times																			no	no											
874	6	1	1	1	1	hombre	hombre	1.692308	1.798077	42	secundaria incompleta	2	si	no riesgo	si	8	no	si		si	si	si	si	si	si	si	si	si	si	si	Nunca	1	no	si	0	1	0	Casi nunca			si	no		0 times	7	1 a 9 anhos	9207	si	Después del 6º mes	2	Tatuador	Con maquina	no	celda	si	si	no	no	si	no	Nunca	Nunca	no	si	si	si	no	si	si	si	no	no	no	no	
875	6	0	1	1	0	hombre	hombre	1.692308	1.798077	50	no fui	1	si	no se	no	0		si		no												1	no	si	0	1	0	A veces			si	no		0 times	1	1 mes a 1 anho		no							no								no	no											
876	6	0	1	1	0	hombre	hombre	1.692308	1.798077	54	bachillerato tecnico	3		no se	no	0		no	0	no												0	no	no							no	no		0 times	7	1 a 9 anhos		no							no								no	no											
877	6	0	1	1	0	hombre	hombre	1.692308	1.798077	45	primaria completa	2	si	bajo riesgo	no	0		si		no													no		0		0					no		0 times				no															no	no											
878	6	0	1	1	0	hombre	hombre	1.692308	1.798077	39																																																																	
879	6	0	1	1	0	hombre	hombre	1.692308	1.798077	50	primaria completa	2	si	no riesgo	no	0		si	0	no												1	no	si	0	1	0	Nunca			si	no		0 times	1	1 mes a 1 anho		no							si	si	no	no	si	no			no	no											
880	6	0	1	1	0	hombre	hombre	1.692308	1.798077	22	secundaria incompleta	1	si	no riesgo	si	3	no	si	1													1	no	si	0	1	0	A veces			si	no		0 times	0.0712329	<30dias		no							no								no	no											
881	6	0	1	1	0	hombre	hombre	1.692308	1.798077	38	primaria incompleta	2	si	no riesgo	no	0		no	0	no												1	no	si	0	1	0	Nunca			si	no		0 times	3	1 a 9 anhos	4342	si	Después del 6º mes	1	Tatuador	Otro	si		si	si	no	no	si	no	Nunca	Nunca	no	no											
882	6	0	1	1	0	hombre	hombre	1.692308	1.798077	32	Secundaria completa	2	si	bajo riesgo	no	0		si		si	no	no	no	no	si	no	no	no	no	no		1	no	si	0	1	0	A veces			si	no		0 times	0.2465753	1 mes a 1 anho		no							si	si	no	no	si	no	Nunca	Nunca	no	no											
883	6	0	1	1	0	hombre	hombre	1.692308	1.798077	21	secundaria incompleta	2	no	Riesgo alto	si	1	no	si	2	si	si	no	no	si	no	no	si	si	no	no		1	si	si	1	0	0	A veces	Nunca		si	si	1	1 time																			no	si	si	no	no	si	no	no	si	no	no	si	no se
884	6	0	1	1	1	hombre	hombre	1.692308	1.798077	31	primaria incompleta	2	si	#NAME?	no	0		si	1	si	si	no	no	no	no	no	no	no	no	no		1	no	si	0	1	0	Nunca			si	no		0 times	3	1 a 9 anhos	4952	no							si	si	no	no	si	no	Nunca	Nunca	no	no											
886	6	0	1	1	1	hombre	hombre	1.692308	1.798077	25	Secundaria completa	2	si	no riesgo	si	5	no	si	1	si	si	no	no	no	no	no	no	no	no	no		1	no	si	0	1	0	A veces			si	no		0 times	3	1 a 9 anhos		si	Después del 6º mes	3		Con maquina	no	celda	si	si	no	no	si	no	Nunca	Nunca	no	si	si	no	no	no	no	no	no	no	no	no	
887	6	0	1	1	1	hombre	hombre	1.692308	1.798077	39	primaria completa	3	si	no se	no	0		si		no												1			0	0	0				si	no		0 times	0.2465753	1 mes a 1 anho		no							no								no	no											
888	6	0	1	1	1	hombre	hombre	1.692308	1.798077	23	primaria incompleta	1	si	no riesgo	no	0		si	2	si	no	si	si	si	no	no	no	no	no	no		1	no	si	0	1	0	Nunca			si	no		0 times	2	1 a 9 anhos	1299	si	Primer mes	1	Tatuador	Aguja de coser	no se	corredores	no								no	no											
889	6	0	1	1	1	hombre	hombre	1.692308	1.798077	41	preparatoria completa	2	si	#NAME?	no	0		si	2	no												1	no	si	0	1	0	Nunca			si	no		0 times	5	1 a 9 anhos	388	no							si	si	no	no	si	no			no	no											
890	6	0	1	1	1	hombre	hombre	1.692308	1.798077	41	secundaria incompleta	2	si	no riesgo	no	0		si	2	si	no	si	no	no	no	no	no	no	no	no		1	no	si	0	1	0	A veces			si	no		0 times																			no	no											
891	6	0	1	1	1	hombre	hombre	1.692308	1.798077	28	bachillerato tecnico	3	si	#NAME?	no	0		no	0	si	si	si	no	no	no	no	no	no	no	no		1	si	si	1	0	0	A veces	Nunca		si	no		0 times	1	1 mes a 1 anho		si	Después del 6º mes	5	Tatuador	Aguja de coser	no se	celda	no								no	si	si	no	no	no	no	no	no	no	no	no	
892	6	0	1	1	1	hombre	hombre	1.692308	1.798077	32	Secundaria completa	1	si	no se	si	2	no	si		si	no	si	si	no	no	no	no	no	no	si	Nunca	1	no	si	0	1	0	Casi siempre			si	no		0 times	5	1 a 9 anhos	143	si	Después del 6º mes	1	Compañero de banda	Con maquina	no se	celda	si	si	no	no	si	no	Casi siempre	Casi siempre	no	no											
893	6	0	1	1	1	hombre	hombre	1.692308	1.798077	34	primaria incompleta	2	no	Riesgo alto	si	2	no	si	0	si	si	no	no	no	no	si	no	no	no	no		1	no	si	0	1	0				si	si	1	1 time																			si	si	si	no	no	no	no	no	no	no	no	no	
894	6	0	1	1	1	hombre	hombre	1.692308	1.798077	41	primaria incompleta	2	si	no riesgo	no	0		si	0	no												1	no	si	0	1	0	A veces			si	si	1	1 time	3	1 a 9 anhos		si	Después del 6º mes	3		Con maquina	si	celda	si	si	no	no	si	no	A veces	A veces	no	no											
895	6	0	1	1	1	hombre	hombre	1.692308	1.798077	25	primaria incompleta	1		no se	si	no recuerdo	si	si		si	si	si	no	si	si	si	si	no	no	no		1	no	si	0		0				si	si			0.739726	1 mes a 1 anho		no							no								no	si	si	no	no	no	no	no	no	no	no	no	
896	6	0	1	1	1	hombre	hombre	1.692308	1.798077	19	primaria completa	2	si	no riesgo	si	2	no	si	2	no												1	no	si	0	1	0	A veces			si	no		0 times																			no	no											
897	6	0	1	1	1	hombre	hombre	1.692308	1.798077	41	bachillerato tecnico	2	si	no riesgo	no	0		si	2	si	si	no	si	si	no	si	si	si	no	si	Nunca	1	no	si	0	1	0	Nunca			si	si	1	1 time	9	1 a 9 anhos		no							no								no	si										no	
898	6	0	1	1	1	hombre	hombre	1.692308	1.798077	28	bachillerato tecnico	2	si	#NAME?	si	2	no	si	1	no												1	no	si	0	1	0	Nunca			si	no		0 times																			no	no											
899	6	1	1	1	1	hombre	hombre	1.692308	1.798077	46	Secundaria completa	2	si	no se	si		no	si		si	si	si	no	no	no	no	si	no	no	si	Nunca	1	no	si	0	1	0	Siempre			si	si	3	>1 time	7	1 a 9 anhos		no							no								si	si	no	si	no	no	no	no	no	no	no	no	
900	6	0	1	1	1	hombre	hombre	1.692308	1.798077	45	universidad	2	si	no riesgo	no	0		no	0	si	no	si	no	no	no	no	no	no	no	no		1	no	si	0	1	0	Nunca			si	no		0 times	11	10 a 19 anhos	2156	no							si	si	no	no	si	no	Nunca	Nunca	no	no											
901	6	0	1	1	1	hombre	hombre	1.692308	1.798077	26	Secundaria completa	2	si	no se	si	6	si	si	1	si	no	si	no	si	no	no	no	no	no	no		1	no	si	0	1	0	Casi nunca			si	no		0 times	2	1 a 9 anhos		si	Después del 6º mes	2	Tatuador	Con maquina	no	celda	si	si	no	no	si	no	Nunca	Nunca	no	si	si	si	no	si	no	si	no	no	no	no	
902	6	1	1	1	1	hombre	hombre	1.692308	1.798077	33	primaria completa	2	si	no se	si	3	no	si		si	no	si	no	no	no	no	si	no	no	no		1			0	0	0				si	si	1	1 time	2	1 a 9 anhos	1421	no							si	si	no	no	si	no	Nunca	Nunca	no	no											
903	6	0	1	1	1	hombre	hombre	1.692308	1.798077	39	preparatoria completa	2	si	no riesgo																																																													
904	6	0	1	1	1	hombre	hombre	1.692308	1.798077	46	preparatoria incompleta	2	si	bajo riesgo	no	0				si	no	si	no	no	no	no	no	no	no	no		1	no	si	0	1	0	Nunca			si	no		0 times	11	10 a 19 anhos		no							si	si	no	no	si	no	Nunca	Nunca	no	si	no	si	no	no	no	no	no	no	no	no	
905	6	0	1	1	1	hombre	hombre	1.692308	1.798077					no se	no	0		si	1	no																									2	1 a 9 anhos																		si	no	si	no	no	no	no	no	no	no		
906	6	0	1	1	1	hombre	hombre	1.692308	1.798077	38	preparatoria completa	1	si	no riesgo	si	8	no recuerdo	si	2	si	si	no	no	si	no	si	si	no	no	no		1	no	si	0	1	0	A veces			si	no		0 times	2	1 a 9 anhos	1189	si	÷ 1o y 6º mes	2	Compañero  de celda	Aguja de coser	no	celda	no								no	si	si	si	no	si	no	si	no	no	no	no	
907	6	0	1	1	1	hombre	hombre	1.692308	1.798077	27	bachillerato tecnico	1	si	no se	no	0		si	1	no												1	no	si	0	1	0	A veces			si	si	1	1 time				no							no								no	no											
908	6	0	1	1	1	hombre	hombre	1.692308	1.798077	28	universidad	2	no	bajo riesgo	si	7	no	si	7	si	si	si	no	si	si	si	no	si	no	no		1	no	si	0	1	0	Nunca			si	no		0 times																			no	si	si	no	no	no	no	no	no	no	no	no	
909	6	0	1	1	1	hombre	hombre	1.692308	1.798077	36	preparatoria incompleta	1	si	bajo riesgo	no	0		si	0	si	no	si	no	no	si	no	no	si	no	no		1	no	si	0	1	0	Casi siempre			si	no		0 times	2	1 a 9 anhos		no							si	si	no	no	si	no	Casi nunca	Casi nunca	no	no											
910	6	0	1	1	1	hombre	hombre	1.692308	1.798077	60	primaria completa	2	si	no riesgo	no	0		si	6	no												1	no	si	0	1	0	A veces			si	no		0 times																			no	no											
911	6	0	1	1	1	hombre	hombre	1.692308	1.798077	66	secundaria incompleta	3	si	no se	no	0		si		no												0	no	no	0	0	0				no	no		0 times	5	1 a 9 anhos		no							no								no	no											
912	6	0	1	1	1	hombre	hombre	1.692308	1.798077	33	secundaria incompleta	1	si	no se	si	1	no	si		no												1	no	si	0	1	0	Nunca			si	no		0 times	4	1 a 9 anhos	7874	no							no								no	no											
913	6	0	1	1	1	hombre	hombre	1.692308	1.798077	37	Secundaria completa	2	si	no riesgo	no	0		no	0	si	no	no	no	no	no	no	no	no	si	no		1	no	si	0	1	0	Nunca			si	no		0 times	3	1 a 9 anhos	998	no							si	si	no	no	si	no	Nunca	Nunca	no	no											
914	6	0	1	1	1	hombre	hombre	1.692308	1.798077	46	secundaria incompleta	2	si	#NAME?	si	4	no	si	2	si	no	si	no	no	no	no	no	no	no	no		1	si	si	1	0	0	Nunca	Casi siempre		si	no		0 times	3	1 a 9 anhos		no							si	si	no	no	si	no			no	si	no	no	no	no	si	no	no	no	no	no	
915	6	0	1	1	1	hombre	hombre	1.692308	1.798077	42	secundaria incompleta	3	si	bajo riesgo	si	3	no	si	1	si	no	si	no	si	si	no	no	no	no	si	Rara vez	1	si	si	1	0	0	Siempre	Siempre		si	no		0 times	4	1 a 9 anhos		no							si	si	no	no	si	no			no	si	si	no	no	no	no	no	no	no	no	no	
916	6	0	1	1	1	hombre	hombre	1.692308	1.798077	46	preparatoria completa	2	si	no riesgo	no	0		si	1	no												1			0	0	0				si	no		0 times	3	1 a 9 anhos		no							no								no	no											
917	6	0	1	1	1	hombre	hombre	1.692308	1.798077	45	secundaria incompleta	3	si	no se				no	0	no												0	no	no	0	0	0				no	no		0 times				no							no								no	no											
918	6	0	1	1	1	hombre	hombre	1.692308	1.798077	32	secundaria incompleta	2	si	#NAME?	no	0		si	1	si	si	si	no	si	no	no	no	no	no	no		1	no	si	0	1	0	Siempre			si	no		0 times	0.739726	1 mes a 1 anho	185	no							si	si	no	no	si	no	Siempre	Siempre	no	no											
919	6	0	1	1	1	hombre	hombre	1.692308	1.798077	34	secundaria incompleta	2	si	no riesgo	no	0		no	0	si	si	no	no	si	no	no	no	no	no	no		1	no	si	0	1	0	Siempre			si	si	2	>1 time	14	10 a 19 anhos	517	no							si	si	no	no	si	no	Siempre	Siempre	no	si	si	no	no	si	no	no	no	no	no	no	
920	6	0	1	1	1	hombre	hombre	1.692308	1.798077	37	primaria incompleta	3	si	bajo riesgo	si	4	si	si	4	si	no	si	no	no	no	no	no	no	no	no		1	no	si	0	1	0	Casi nunca			si	si	2	>1 time																			no	no											
921	6	0	1	1	1	hombre	hombre	1.692308	1.798077	23	primaria completa	2	si	no se	si	4	no	si		si	si	no	no	si	no	no	no	no	no	no		1	no	si	0	1	0	Nunca			si	no		0 times	3	1 a 9 anhos		si	÷ 1o y 6º mes	5		Con maquina	no		si	si	no	no	si	no	Nunca	Nunca													
922	6	0	1	1	1	hombre	hombre	1.692308	1.798077	44	no fui	2	si	no riesgo	no	0		no	0	no												1	no	si	0	1	0	A veces			si	no		0 times	1	1 mes a 1 anho		si	Primer mes	1	Compañero  de celda	Aguja de coser	no	celda	si	si	no	no	si	no	Nunca	Nunca	no	no											
923	6	1	1	1	1	hombre	hombre	1.692308	1.798077	33	primaria completa	2	si	no se	si	no recuerdo	no	si														1	no	si	0	1	0	Casi nunca			si				2	1 a 9 anhos		no							no								no	no											
924	6	0	1	1	1	hombre	hombre	1.692308	1.798077	33	secundaria incompleta	2	si	no riesgo	no	0		si		si	si	si	no	no	si	no	no	no	no	no		1	no	si	0	1	0	Nunca			si	no		0 times				si		2	Tatuador	Con maquina	no	celda	si	si	no	no	si	no			si	si	si	si	no	no	no	si	no	no	no	no	
925	6	0	1	1	0	hombre	hombre	1.692308	1.798077	56																																																																	
926	6	0	1	1	1	hombre	hombre	1.692308	1.798077	32		1	si	bajo riesgo	no	0		si	0	no												1	no	si	0	1	0	Casi nunca			si	no		0 times	8	1 a 9 anhos		no							si	si	no	no	si	no	Casi nunca	Casi nunca	si	si	si	si	no	si	no	si	no	no	no	no	
927	6	0	1	1	1	hombre	hombre	1.692308	1.798077	23	Secundaria completa	1	si	#NAME?	no	0		no	0	no												1	no	si	0	1	0	A veces			si	no		0 times	2	1 a 9 anhos	204	no															no	si	si	si	no	si	no	si	no	no	no	no	
928	6	0	1	1	1	hombre	hombre	1.692308	1.798077	35	Secundaria completa	2	si	no se	si	1	no	si		si	no	si	no	no	no	si	no	no	no	no		1	no	si	0	1	0	Nunca			si	si	1	1 time	2	1 a 9 anhos		no							si	si	no	no	si	no	Nunca	Nunca	no	si	no	no	no	no	no	si	no	no	no	no	
929	6	0	1	1	1	hombre	hombre	1.692308	1.798077	45	primaria completa	2	si	no se	no	0		si	2	si	si	si	no	no	no	si	no	si	no	no		1	no	si	0	1	0	Nunca			si	si	2	>1 time	4	1 a 9 anhos	8	no							si	si	no	no	si	no	Casi siempre	Casi siempre	no	si	si	si	no	no	no	si	no	no	no	no	
930	6	0	1	1	1	hombre	hombre	1.692308	1.798077	23	secundaria incompleta	1	si	no se	no	0		si	1													1	no	si	0	1	0	Casi siempre			si	si	1	1 time				si		1		Con maquina	si	celda	si								no	no											
931	6	0	1	1	1	hombre	hombre	1.692308	1.798077	49	secundaria incompleta	2	si	no riesgo	no	0		no	0	no												1			0	0	0				si	no		0 times	2	1 a 9 anhos		no							si	si	no	no	si	no	Nunca	Nunca	no	no											
932	6	0	1	1	1	hombre	hombre	1.692308	1.798077	22	primaria completa	1	si	no se	si	4	no																no		0		0																																						
933	6	0	1	1	1	hombre	hombre	1.692308	1.798077	46	preparatoria completa	2	si	no se	no	0		si	2	si	si	si	no	no	no	no	no	no	no	no		1	no	si	0	1	0	Nunca			si	no		0 times	1	1 mes a 1 anho	148	no							no								si	si	si	no	no	no	no	no	no	no	no	no	
934	6	0	1	1	1	hombre	hombre	1.692308	1.798077	50	bachillerato tecnico	2	si	bajo riesgo	no	0		si	0	no												1	no	si	0	1	0	A veces			si	si	1	1 time	2	1 a 9 anhos		no							si	si	no	no	si	no	A veces	A veces	no	no											
935	6	0	1	1	1	hombre	hombre	1.692308	1.798077	38	secundaria incompleta	1	si	bajo riesgo	no	0		si	1	no												1	no	si	0	1	0	Nunca			si	no		0 times	5	1 a 9 anhos	1938	no							si	si	si	si	no	no	Nunca	Nunca	no	no											
936	6	0	1	1	1	hombre	hombre	1.692308	1.798077	37	primaria incompleta	2	si	#NAME?	no	0		si	2	no												1	si	si	1	0	0	Casi siempre	Casi siempre		si	no		0 times	0.2465753	1 mes a 1 anho	1499	no							no								no	no											
937	6	0	1	1	1	hombre	hombre	1.692308	1.798077	25	Secundaria completa	2	si	Riesgo alto	si	2	no	no	0	no												1	no	si	0	1	0	A veces			si	no		0 times	1	1 mes a 1 anho	1117	no							no								no	no											
938	6	0	1	1	1	hombre	hombre	1.692308	1.798077	48	primaria incompleta	2	si	#NAME?	no	0		si		no												1	no	si	0	1	0	Casi nunca			si	no		0 times	7	1 a 9 anhos		no							si	si	no	no	si	no	Nunca	Nunca	no	no											
939	6	0	1	1	1	hombre	hombre	1.692308	1.798077	49	preparatoria completa	2	si	no riesgo	no	0		si	3	no												1	no	si	0	1	0	Nunca			si	no		0 times																			no	no											
940	6	0	1	1	1	hombre	hombre	1.692308	1.798077	41	secundaria incompleta	2	si	#NAME?	no	0		si		no												1	no	si	0	1	0	A veces			si	si	1	1 time	6	1 a 9 anhos	233	si	Después del 6º mes	2	Tatuador	Con maquina	no	celda	si	si	no	no	si	no	Casi nunca	Casi nunca	no	no											
941	6	0	1	1	1	hombre	hombre	1.692308	1.798077	26	primaria incompleta	3	no	no se						si	no	no	no	si	no	si	no	no	no					no	0	0						si			2	1 a 9 anhos	270	si	Después del 6º mes	2	Compañero de banda	Aguja para inyectar		celda										si	si	si	no	si	no	no	no	no	no		
942	6	0	1	1	1	hombre	hombre	1.692308	1.798077	29	secundaria incompleta	1	si	no riesgo	no	0		no	0	no												1	no	si	0	1	0	Nunca			si	no		0 times	3	1 a 9 anhos	691	no							si	si	no	no	si	no			si	si	si	no	no	no	no	no	no	no	no	no	
943	6	0	1	1	1	hombre	hombre	1.692308	1.798077	35	preparatoria completa	2	si	bajo riesgo	si	8	no	si	1	si	si	si	no	no	no	si	no	no	no	no		1	no	si	0	1	0	Nunca			si	no		0 times	3	1 a 9 anhos	234	no							si	si	no	no	si	no	Nunca	Nunca	no	no											
944	6	1	1	1	1	hombre	hombre	1.692308	1.798077	29	primaria completa	1	si	no se	si	20	no	si		si	si	si	no	si	no	no	si	no	no	si	Nunca	1	no	si	0	1	0	A veces			si	no		0 times																			si	si	si	si	no	no	no	no	si	no	no	no	
945	6	0	1	1	0	hombre	hombre	1.692308	1.798077	38	bachillerato tecnico	2	si	no riesgo	no	0		si	1	si	si	si	no	si	no	no	no	no	no	no		1	no	si	0	1	0	Siempre			si	no		0 times	2	1 a 9 anhos		si	Después del 6º mes	1	Yo solo	Con maquina	no	celda	si	si	no	no	si	no			no	si	si	no	no	no	no	no	no	no	no	no	
946	6	0	1	1	1	hombre	hombre	1.692308	1.798077	24	secundaria incompleta	1	si	Riesgo alto	si	3	si	no	0	si	si	si	no	no	no	no	no	no	no	no		1	no	si	0	1	0	A veces			si	no		0 times	3	1 a 9 anhos		si	Después del 6º mes	2		Con maquina	si		si	si	no	no	si	no	Siempre	Siempre	no												
947	6	0	1	1	1	hombre	hombre	1.692308	1.798077	40	secundaria incompleta	2	si	no se	si	4	no	no	0	no												1	no	si	0	1	0	Siempre			si	si	1	1 time	1	1 mes a 1 anho	1327	no							si	si	no	no	si	no			no	no											
948	6	0	1	1	1	hombre	hombre	1.692308	1.798077	59	primaria incompleta	2	si	no riesgo	no	0		no	0	si	si	no	no	no	no	no	no	no	no	no		1	no	si	0	1	0	Nunca			si	si	1	1 time	0.2465753	1 mes a 1 anho		no							no								no	no											
949	6	0	1	1	1	hombre	hombre	1.692308	1.798077	30	secundaria incompleta	2	si	no riesgo	no	0		si	1	no												1			0	0	0				si	no		0 times	2	1 a 9 anhos	234	no							si								no	no											
950	6	0	1	1	1	hombre	hombre	1.692308	1.798077	28	Secundaria completa	1	si	no riesgo	no	0		si	1	no												1	no	si	0	1	0	Siempre			si	no		0 times	8	1 a 9 anhos		no							no								no	si	si	no	no	no	no	no	no	no	no	no	
951	6		0	0	1	hombre	hombre	1.692308	1.798077	27	primaria completa	1	si	no se	si	5	no	si		si	si	no	no	no	no	no	no	no	no	no		1	no	si	0	1	0	Siempre			si	no		0 times				no							no								no	no											
952	6	0	1	1	1	hombre	hombre	1.692308	1.798077	24	Secundaria completa	2	si	no se	si	2	no	si		no												1	no	si	0	1	0	A veces			si	no		0 times	2	1 a 9 anhos		si	Después del 6º mes				no se		no								no	no											
953	6	0	1	1	1	hombre	hombre	1.692308	1.798077	22	primaria incompleta	2	si	no se	si	no recuerdo	no	si	2	no												1	no	si	0	1	0	Casi siempre			si	si	1	1 time	1	1 mes a 1 anho		no							no								no	no											
954	6	0	1	1	1	hombre	hombre	1.692308	1.798077	38	Secundaria completa	4	si	no riesgo	no	0		no	0	no												1	no	si	0	1	0	Nunca			si	no		0 times	6	1 a 9 anhos		no							no								no	no											
955	6	0	1	1	0	hombre	hombre	1.692308	1.798077	36																																																																	
956	6	0	1	1	1	hombre	hombre	1.692308	1.798077	31	preparatoria incompleta	1	si	no riesgo	no	0		si	1	si	si	si	no	no	si	si	no	si	no	no		1	no	si	0	1	0	A veces			si	no		0 times	3	1 a 9 anhos		no							si	si	no	no	si	no	A veces	A veces	no	si	si	si	no	no	no	si	no	no	no	no	
957	6	0	1	1	1	hombre	hombre	1.692308	1.798077	40	no fui	1	si	no se	si	4	no	no	0	no												1			0	0	0				si	no		0 times	3	1 a 9 anhos		no							no								si	si	si	no	no	no	no	no	no	no	no	no	
958	6	0	1	1	1	hombre	hombre	1.692308	1.798077	33	Secundaria completa	1	si	no riesgo	si	1	no	si	1	si	si	si	no	si	no	no	no	no	no	no		1	no	si	0	1	0	Casi siempre			si	no		0 times	4	1 a 9 anhos	405	no							no								no	si	si	si	no	no	no	no	no	no	no	no	
959	6	0	1	1	1	hombre	hombre	1.692308	1.798077	31	no fui	2	si	#NAME?	si	1	no	no	0	no												1	no	si	0	1	0	Casi nunca			si	si	1	1 time																			no	si	si	no	no	no	no	no	no	no	no	no	
961	6	0	1	1	1	hombre	hombre	1.692308	1.798077	22	secundaria incompleta	2	si	no se	si	2	no	si	1	si	si	no	no	si	no	no	no	no	no	no		1			0	0	0				si				0.2465753	1 mes a 1 anho		no							no								no	no											
962	6	0	1	1	1	hombre	hombre	1.692308	1.798077	43	primaria incompleta		si	no riesgo	no	0		no	0	si	si	no	no	no	no	no	no	no	no	no		1	no	si	0	1	0	A veces			si	no		0 times	0.2465753	1 mes a 1 anho		no							no								no	no											
963	6	0	1	1	1	hombre	hombre	1.692308	1.798077	46	primaria incompleta	1	si	no se	no	0		no	0	no												0	no	no	0	0	0				no	no		0 times																			no	no											
964	6	0	1	1	1	hombre	hombre	1.692308	1.798077	25	preparatoria incompleta	2	si	no se	si	4	no	si	7	si	no	si	no	si	no	si	no	no	no	no		1	no	si	0	1	0	A veces			si	si	3	>1 time	2	1 a 9 anhos	3125	si	Primer mes	9	Tatuador	Aguja de coser	no	celda	si	si	no	no	si	no	Nunca	Nunca	no	si	no	si	no	si	no	si	no	no	no	no	
965	6	0	1	1	1	hombre	hombre	1.692308	1.798077	47	primaria completa	2	si	bajo riesgo	no	0		si	2	si	si	no	no	no	no	no	no	no	no	no		1	no	si	0	1	0	Casi nunca			si	no		0 times				no							si	si	no	no	si	no	Casi nunca	Casi nunca	no												
966	6	0	1	1	1	hombre	hombre	1.692308	1.798077	31	secundaria incompleta	2	si	#NAME?	si	5	no	si		si	si	si	no	si	no	si	no	no	no	no		1	no	si	0	1	0	A veces			si	si	2	>1 time	2	1 a 9 anhos	413	si	Después del 6º mes	2	Tatuador	Con maquina	no	celda	si	si	no	no	si	no	Nunca	Nunca	no	si	si	no	no	si	no	si	no	no	no	no	
967	6	0	1	1	1	hombre	hombre	1.692308	1.798077	44	preparatoria incompleta	2	si	#NAME?	si	3	no recuerdo	si		si	si	si	no	si	no	si	si	si	si	no		1	si	si	1	0	0	A veces	Siempre		si	si	1	1 time	15	10 a 19 anhos		si	÷ 1o y 6º mes	1	Tatuador	Con maquina	si	celda	si	si	no	no	si	no	Nunca	Nunca	no	si	si	no	no	si	no	no	no	no	no	no	
968	6	0	1	1	1	hombre	hombre	1.692308	1.798077	35																																																																	
969	6	0	1	1	1	hombre	hombre	1.692308	1.798077	48		2	si	no se	no	0		si	2	si	no	si	no	no	no	no	no	no	no	no			no		0		0					no		0 times			507	no															no	no											
970	6	0	1	1	1	hombre	hombre	1.692308	1.798077	48	primaria completa	2	si	bajo riesgo	no	0		si		si	si	si	si	si	no	no	no	no	no	si	Nunca	1	no	si	0	1	0	Casi nunca			si	si			0.2465753	1 mes a 1 anho		no							si	si	no	no	si	no	Casi nunca	Casi nunca	si	no											
971	6	0	1	1	1	hombre	hombre	1.692308	1.798077	42	primaria completa	2	si	Riesgo alto	si	3	no	si		si	si	no	no	no	no	no	no	no	no	no		1	no	si	0	1	0	Casi siempre			si	si	3	>1 time	2	1 a 9 anhos		no							no								no	si	si	no	no	no	no	no	no	no	no	no	
972	6	0	1	1	1	hombre	hombre	1.692308	1.798077	36	Secundaria completa		si	no riesgo	si	1	no	si	3	si	si	no	no	no	no	no	no	no	no	no		1	no	si	0	1	0	A veces			si	si	1	1 time																			no	si	si	no	no	no	no	no	no	no	no	no	
973	6	0	1	1	1	hombre	hombre	1.692308	1.798077	31	Secundaria completa	2	si	no se	no	0		si		no													no		0		0					si	1	1 time	0.2465753	1 mes a 1 anho		no							si	si	no	no	si	no	A veces	A veces	no	no											
974	6	0	1	1	1	hombre	hombre	1.692308	1.798077	40	secundaria incompleta	3	si	#NAME?	si	1	no	si	1	no												1	no	si	0	1	0	Casi nunca			si	si	1	1 time	6	1 a 9 anhos	2394	no							si	si	no	no	si	no	Nunca	Nunca	no	no											
975	6	0	1	1	1	hombre	hombre	1.692308	1.798077	45	primaria incompleta	2	si	no se	si	4	no	si		no												1	no	si	0	1	0	Siempre			si	no		0 times	2	1 a 9 anhos		no							no								no	no											
976	6	0	1	1	0	hombre	hombre	1.692308	1.798077	39																																																																	
977	6	0	1	1	1	hombre	hombre	1.692308	1.798077	42	primaria incompleta	2	si	no se	no	0		si		si	si	no	no	no	no	no	no	no	no	no		1			0	0	0				si	si	5	>1 time																			no	no											
978	7	0	1	1	1	hombre	hombre	1.689815	1.901042	32	primaria incompleta	2	si	no se	si	10	no recuerdo	si		si	no	no	no	no	no	si	no	no	no	no		1	no	si	0	1	0	Casi nunca			si	si	3	>1 time																			no	no											
979	7	0	1	1	1	hombre	hombre	1.689815	1.901042	34	primaria incompleta	2	si	bajo riesgo	si																											si	3	>1 time																															
981	7	0	1	1	1	hombre	hombre	1.689815	1.901042	46	primaria incompleta	2	si	no se	no	0		si		no												0	no	no	0	0	0				no	no		0 times	1	1 mes a 1 anho		no							si	si	no	no	si	no	Nunca	Nunca	no	no											
982	7	0	1	1	1	hombre	hombre	1.689815	1.901042	45	primaria completa	2	si	bajo riesgo				no	0	no												0	no	no	0	0	0				no							no							no								no	no											
983	7	0	1	1	1	hombre	hombre	1.689815	1.901042	58	secundaria incompleta	2	si	no se	no	0		no	0	no												1			0	0	0				si	no		0 times	1	1 mes a 1 anho		no							no								no	no											
984	7	0	1	1	1	hombre	hombre	1.689815	1.901042	24	Secundaria completa	2	si	bajo riesgo	si	2	no	si	1	si	si	si	no	si	si	si	no	si	no	no		1	no	si	0	1	0	Nunca			si	no		0 times	1	1 mes a 1 anho		si	Después del 6º mes	1	Compañero  de celda	Aguja de coser	si	celda	si	si	no	no	si	no	Nunca	Nunca	no	si	si	no	no	no	si	si	no	no	no	no	
985	7	0	1	1	1	hombre	hombre	1.689815	1.901042	29	preparatoria incompleta	3	si	bajo riesgo	no	0		no	0	si	no	si	si	si	no	si	no	no	no	si	Nunca	1	no	si	0	1	0	A veces			si				0.2465753	1 mes a 1 anho		no							no								no	no											
986	7	0	1	1	1	hombre	hombre	1.689815	1.901042	24	secundaria incompleta	2	si	no se	si	1	no	si		no												1	no	si	0	1	0	Siempre			si	no		0 times	2	1 a 9 anhos		no							si	si	no	no	si	no	Nunca	Nunca	no	no											
987	7	0	1	1	1	hombre	hombre	1.689815	1.901042	18																																																																	
988	7	0	1	1	1	hombre	hombre	1.689815	1.901042	28	preparatoria incompleta	1	si	#NAME?	no	0		si	1	si	si	no	no	no	no	no	no	no	no	no		1	no	si	0	1	0	A veces			si	no		0 times	0.739726	1 mes a 1 anho		no							no								no	no											
989	7	0	1	1	1	hombre	hombre	1.689815	1.901042	51	preparatoria incompleta	2	si	bajo riesgo	no	0		si	2	no												1	no	si	0	1	0	Casi nunca			si	si	1	1 time	2	1 a 9 anhos	764	no							si	si	no	no	si	no	Nunca	Nunca	no	no											
990	7	0	1	1	1	hombre	hombre	1.689815	1.901042	45	Secundaria completa	1	si	no riesgo	si	22	no	si	2	si	si	si	no	si	no	si	si	si	no	no		1	si	si	1	0	0	A veces	Casi siempre		si	si			2	1 a 9 anhos		no							no								no	no											
991	7	0	1	1	1	hombre	hombre	1.689815	1.901042	36	secundaria incompleta	2	si	no se	si	2	no	si	2	si	si	si	no	si	no	no	no	no	no	no		0	no	no							no	no		0 times	2	1 a 9 anhos		no							si	si	no	no	si	no	Nunca	Nunca	no	no											
992	7	0	1	1	1	hombre	hombre	1.689815	1.901042	22	primaria incompleta	1	si	#NAME?	si	11	no	no	0	si	si	si	no	si	no	si	no	no	no	no		1		si			0	Casi nunca			si	si	1	1 time	0.739726	1 mes a 1 anho		si	Después del 6º mes	1		Aguja de coser	no se	celda	no									si	si	si	no	si	no	si	si	no	no	no	
993	7	0	1	1	1	hombre	hombre	1.689815	1.901042	37	preparatoria completa	1	si	bajo riesgo	no	0		si		si	si	si	no	si	no	si	no	no	no	no		1	no	si	0	1	0	Nunca			si	no		0 times																			no	no											
994	7	0	1	1	1	hombre	hombre	1.689815	1.901042	32	secundaria incompleta	1	si	bajo riesgo	no	0		si	2	si	si	no	no	si	no	no	si	no	no	no		1	si	si	1	0	0	Siempre	A veces		si	si	1	1 time																			no	no											
995	7	0	1	1	1	hombre	hombre	1.689815	1.901042	34	Secundaria completa	2	si	bajo riesgo	no	0		si		si	si	si	no	no	no	no	no	no	no	no		1	no	si	0	1	0	Casi nunca			si	si	2	>1 time	0.739726	1 mes a 1 anho		si	Después del 6º mes	1	Compañero  de celda	Aguja de coser	si	celda	si	si	no	no	si	no	Nunca	Nunca	si	si	si	si	no	no	no	no	no	no	no	si	
996	7	0	1	1	1	hombre	hombre	1.689815	1.901042	24	Secundaria completa	2	si	no se	si	5	no	si		si	si	si	no	si	no	si	si	no	no	no		1		si			0	A veces			si	no		0 times	4	1 a 9 anhos	2010	no							si								no	no											
997	7	0	1	1	1	hombre	hombre	1.689815	1.901042																																																																		
998	7	0	1	1	1	hombre	hombre	1.689815	1.901042	21	secundaria incompleta	2	si	no se	si	5	no	si	3	si	no	no	no	si	no	no	no	no	no	no		1	no	si	0	1	0	Nunca			si	no		0 times	0.0712329	<30dias		no							no								no	no											
1000	7	0	1	1	1	hombre	hombre	1.689815	1.901042	23	Secundaria completa	2	si	no se	si	4	no	si	1	si	no	no	no	si	no	no	no	no	no	no		1	no	si	0	1	0	Siempre			si	no		0 times	2	1 a 9 anhos		si	Después del 6º mes	5	Yo solo	Con maquina	no	celda	si	si	no	no	si	no	Siempre	Siempre	no	no											
1001	7	0	1	1	1	hombre	hombre	1.689815	1.901042	32	primaria incompleta	3	si	#NAME?	no	0		si		si	si	no	no	si	si	no	no	no	no	no		1	no	si	0	1	0	Nunca			si	si	6	>1 time	0.2465753	1 mes a 1 anho		si	Después del 6º mes	3	Compañero  de celda	Aguja de coser	no	celda	no								no	no											
1002	7	0	1	1	1	hombre	hombre	1.689815	1.901042	19	Secundaria completa	1	si	#NAME?	no	0		si	0	si	si	no	no	no	no	no	si	no	no	no		0	no	no							no	no		0 times																			no	no											
1003	7	0	1	1	1	hombre	hombre	1.689815	1.901042	26	preparatoria completa	2	si	no se	si	2	si	si	1	no												1	no	si	0	1	0	Nunca			si	si	1	1 time	0.2465753	1 mes a 1 anho		no							no								no	no											
1004	7	0	1	1	1	hombre	hombre	1.689815	1.901042	36	primaria completa	2	si	no se	si	no recuerdo	no	si		si	no	no	si	no	no	no	no	no	no	no		1	no	si	0	1	0	Nunca			si	no		0 times	0.2465753	1 mes a 1 anho		no							si	si	no	no	si	no	Nunca	Nunca	no	no											
1005	7	0	1	1	1	hombre	hombre	1.689815	1.901042	38	primaria incompleta	2	si	no riesgo	no	0		no	0	no												1			0	0	0				si	no		0 times	0.2465753	1 mes a 1 anho		no							no								no	no											
1006	7	0	1	1	1	hombre	hombre	1.689815	1.901042	32	bachillerato tecnico	2	si	no riesgo	no	0		si	4	no												1	no	si	0	1	0	Nunca			si	no		0 times	0.2465753	1 mes a 1 anho		no							si	si	no	no	si	no	Nunca	Nunca	no	no											
1007	7	0	1	1	1	hombre	hombre	1.689815	1.901042	29	universidad	3	si	#NAME?	no	0		si	2	si	si	si	no	si	no	si	si	no	no	no		1	no	si	0	1	0	A veces			si	no		0 times	5	1 a 9 anhos		no							si	si	no	no	si	no	Casi nunca	Casi nunca	si	si	no	si	no	si	no	no	no	no	no	no	
1008	7	0	1	1	1	hombre	hombre	1.689815	1.901042	20	secundaria incompleta	3	no	no riesgo	si	2	no	si	3	si	si	si	no	si	no	si	si	no	no	no		1	no	si	0	1	0	Casi nunca			si	no		0 times	0.2465753	1 mes a 1 anho		no							no								no	si	si	no	no	no	no	no	no	no	no	no	
1009	7	0	1	1	1	hombre	hombre	1.689815	1.901042	20	secundaria incompleta	1	no	bajo riesgo	si	1	no	si	0	si	si	si	no	no	no	si	si	no	no	no		1	no	si	0	1	0	A veces			si	no		0 times	0.2465753	1 mes a 1 anho		no							no								no	no											
1010	7	0	1	1	1	hombre	hombre	1.689815	1.901042																																																																		
1011	7	0	1	1	1	hombre	hombre	1.689815	1.901042	23	Secundaria completa	2	si	no se	si	6	no	si	2	no												1	no	si	0	1	0	A veces			si	no		0 times																			no	no											
1012	7	0	1	1	1	hombre	hombre	1.689815	1.901042	30	primaria completa	2	si	#NAME?	si	4	no	si	1	si	no	si	no	si	no	no	no	no	no	no		1	no	si	0	1	0	A veces			si	si	2	>1 time	0.2465753	1 mes a 1 anho		no							si	si	no	no	si	no	Nunca	Nunca	no	no											
1013	7	1	1	1	1	hombre	hombre	1.689815	1.901042	35	universidad	2	si	bajo riesgo	si	11	no	si	1	si	si	si	si	si	si	si	si	si	no	no		1	no	si	0	1	0	Nunca			si				0.030137	<30dias		no							no								no	no											
1014	7	0	1	1	0	hombre	hombre	1.689815	1.901042	24																																																																	
1015	7	0	1	1	1	hombre	hombre	1.689815	1.901042	24	secundaria incompleta	2	si	no se						si	si	si	no	no	no	no	no	no	no	no		1	no	si	0	1	0	Casi nunca			si				0.2465753	1 mes a 1 anho		no							si	si	no	no	si	no	A veces	A veces	no	no											
1016	7	0	1	1	1	hombre	hombre	1.689815	1.901042	33	Secundaria completa	2	no	no se	si	2	no	si	0	no												1	no	si	0	1	0	A veces			si	no		0 times	0.739726	1 mes a 1 anho		no							si	si	no	no	si	no	Nunca	Nunca	no	no											
1017	7	0	1	1	1	hombre	hombre	1.689815	1.901042	28	preparatoria completa	2	si	#NAME?	si	1	no	si	0	si	si	si	no	si	si	si	si	si	si	no		1	no	si	0	1	0	Casi nunca			si	si	1	1 time	0.0410959	<30dias		no							no								no	si	si	no	no	si	no	no	si	no	no	no	
1018	7	0	1	1	0	hombre	hombre	1.689815	1.901042	35																																																																	
1019	7	0	1	1	1	hombre	hombre	1.689815	1.901042	23	Secundaria completa	2	si	bajo riesgo	si	7	no	si	7	si	si	si	no	si	si	si	si	no	no	no		1	no	si	0	1	0	Casi siempre			si	si	2	>1 time	0.2465753	1 mes a 1 anho		no							si	si	no	no	si	no	Casi nunca	Casi nunca	no	si	si	si	no	si	no	no	si	no	no	no	
1020	7	0	1	1	1	hombre	hombre	1.689815	1.901042	51	Secundaria completa	2	si	bajo riesgo	no	0		no	0	no												1	no	si	0	1	0	Siempre			si	no		0 times	0.2465753	1 mes a 1 anho		no							no								no	no											
1021	7	0	1	1	1	hombre	hombre	1.689815	1.901042	28	secundaria incompleta	2	si	bajo riesgo	si	3	no	si	2	si	si	si	no	si	si	si	si	no	no	no		1	no	si	0	1	0	A veces			si	no		0 times	0.2465753	1 mes a 1 anho	29	no							si	si	no	no	si	no	Nunca	Nunca	no	si	si	no	no	no	no	no	no	no	no	no	
1022	7	0	1	1	1	hombre	hombre	1.689815	1.901042	20	Secundaria completa	2		no se	si	3	no	si		si	si	si	no	si	no	si	si	no	no	no		1	no	si	0	1	0	Nunca			si	si	2	>1 time	0.2465753	1 mes a 1 anho		no							si	si	no	no	si	no	Nunca	Nunca	no	si	si	no	no	si	no	no	si	no	no	no	
1023	7	0	1	1	1	hombre	hombre	1.689815	1.901042	22	preparatoria completa	1	si	bajo riesgo	no	0		si	1	si	no	si	no	no	no	no	no	no	no	no		1	no	si	0	1	0	Siempre			si	no		0 times																			no	no											
1024	7	0	1	1	1	hombre	hombre	1.689815	1.901042	18	primaria completa	2	no	bajo riesgo	si	2	no	si	7	si	si	si	no	si	si	si	si	si	no	si	Nunca	1	no	si	0	1	0	Nunca			si	si	1	1 time	0.0684932	<30dias		no							no								no	no											
1025	7	0	1	1	1	hombre	hombre	1.689815	1.901042	27																																																																	
1026	7	0	1	1	1	hombre	hombre	1.689815	1.901042	18	primaria completa	1	si	no se	no	0		no	0	si	si	no	no	no	no	no	no	no	no	no		0	no	no	0	0	0				no	no		0 times	0.739726	1 mes a 1 anho		no							si								no	no											
1027	7	0	1	1	1	hombre	hombre	1.689815	1.901042	20	primaria incompleta	1	si	no se	si	6	no	no	0	si	si	no	no	si	no	no	no	no	no	no		1	no	si	0	1	0	A veces			si	si	3	>1 time	0.0684932	<30dias		no							no								no	no											
1028	7	0	1	1	1	hombre	hombre	1.689815	1.901042	27	Secundaria completa	2	si	#NAME?	si	5	no	si	3	si	si	si	no	si	no	no	si	no	no	no		1	no	si	0	1	0	A veces			si	no		0 times	0.739726	1 mes a 1 anho		no							si	si	no	no	si	no	A veces	A veces	no	si	si	no	no	no	no	no	no	no	no	no	
1029	7	0	1	1	1	hombre	hombre	1.689815	1.901042																																																																		
1030	7	0	1	1	1	hombre	hombre	1.689815	1.901042	50																																																																	
1031	7	0	1	1	1	hombre	hombre	1.689815	1.901042	26	preparatoria incompleta	2	si	bajo riesgo	no	0		no	0	no												1	no	si	0	1	0	Casi nunca			si	no		0 times	7	1 a 9 anhos	509	si	÷ 1o y 6º mes	2	Tatuador	Con maquina	si	celda	si	si	no	no	si	no	Casi nunca	Casi nunca	no	si	no	si	no	no	no	no	no	no	no	no	
1032	7	0	1	1	1	hombre	hombre	1.689815	1.901042	32	preparatoria incompleta	2	si	bajo riesgo	no	0		si	1	no												1	no	si	0	1	0	A veces			si	si	1	1 time	8	1 a 9 anhos		no							si	si	no	no	si	no	Casi siempre	Casi siempre	no	no											
1033	7	0	1	1	1	hombre	hombre	1.689815	1.901042	35	Secundaria completa	3	si	no riesgo	no	0		si		si										no		1	no	si	0	1	0	Casi siempre			si	no		0 times	0.0575342	<30dias		no							no								no	no											
1034	7	0	1	1	1	hombre	hombre	1.689815	1.901042	25																																																																	
1035	7	0	1	1	1	hombre	hombre	1.689815	1.901042	36	universidad	1	si	bajo riesgo	si	3	no	si	0	si	no	si	no	no	no	no	no	no	no	no		1	no	si	0	1	0	Casi siempre			si	no		0 times	8	1 a 9 anhos		no							no								no	no											
1036	7	0	1	1	1	hombre	hombre	1.689815	1.901042	24	Secundaria completa	2	si	no se	si	5	no	si	4	si	si	si	no	si	no	no	no	no	no	no		1	no	si	0	1	0	Casi nunca			si	no		0 times	2	1 a 9 anhos		si	Después del 6º mes	1	Tatuador	Aguja de coser	si	celda	si	si	no	no	si	no	Nunca	Nunca	si	si	si	si	no	no	no	no	no	no	no	no	
1037	7	0	1	1	1	hombre	hombre	1.689815	1.901042	24	primaria incompleta	2	si	no se				si		si	si	si	no	si	no	si	no	no	no	no		1	no	si	0	1	0	A veces			si	no		0 times																			no	si	no	si	no	no	no	no	no	no	no	no	
1039	7	0	1	1	1	hombre	hombre	1.689815	1.901042	22	preparatoria incompleta	1	si	#NAME?	no	0		no	0	no												1	no	si	0	1	0	A veces			si	no		0 times	1	1 mes a 1 anho		no							si	si	no	no	si	no	Casi nunca	Casi nunca	no	no											
1040	7	0	1	1	1	hombre	hombre	1.689815	1.901042	38	preparatoria incompleta	2	si	no se	si	no recuerdo	no	si	1	si	no	si	no	no	no	no	no	no	no	no		1	no	si	0	1	0	Nunca			si	no		0 times	2	1 a 9 anhos		si	Después del 6º mes	1	Tatuador	Aguja de coser	no		si	si	no	no	si	no	Nunca	Nunca	no	si	no	si	no	no	no	no	no	no	no	no	
1041	7	0	1	1	1	hombre	hombre	1.689815	1.901042	32																																																																	
1042	7	0	1	1	1	hombre	hombre	1.689815	1.901042	35	Secundaria completa	2	si	bajo riesgo	si	1	no	si		no												1			0	0	0				si	no		0 times	0.739726	1 mes a 1 anho		no							si	si	no	no	si	no	Siempre	Siempre	no	no											
1043	7	0	1	1	1	hombre	hombre	1.689815	1.901042	41	Secundaria completa	2	si	Riesgo alto	no	0		si		no												1	no	si	0	1	0	Casi nunca			si	no		0 times	0.739726	1 mes a 1 anho		no							si	si	no	no	si	no	Nunca	Nunca	no	no											
1044	7	1	1	1	1	hombre	hombre	1.689815	1.901042	30	primaria completa	2	si	no riesgo	si	3	no	si	4	si	si	si	no	si	si	si	si	no	no	no		1	no	si	0	1	0	A veces			si	si	7	>1 time	2	1 a 9 anhos	5662	no							si								no	si	no	no	no	no	si	no	no	no	no	no	
1045	7	0	1	1	1	hombre	hombre	1.689815	1.901042	43	Secundaria completa	2	si	#NAME?	no	0		no	0	no												1	no	si	0	1	0	Nunca			si	no		0 times	0.0164384	<30dias		no							no								no	no											
1046	7	0	1	1	1	hombre	hombre	1.689815	1.901042	23	preparatoria incompleta	2	si	#NAME?	si	6	no	si	2	si	si	si	no	no	no	si	no	no	no	no		1	no	si	0	1	0	Nunca			si	no		0 times	0.739726	1 mes a 1 anho	2741	no							si	si	no	no	si	no	Nunca	Nunca	no	no											
1047	7	0	1	1	1	hombre	hombre	1.689815	1.901042	22																																																																	
1048	7	0	1	1	1	hombre	hombre	1.689815	1.901042	24																																																																	
1049	7	0	1	1	1	hombre	hombre	1.689815	1.901042	25																																																																	
1050	7	0	1	1	1	hombre	hombre	1.689815	1.901042	36																																																																	
1051	7	0	1	1	0	hombre	hombre	1.689815	1.901042	19																																																																	
1052	7	0	1	1	1	hombre	hombre	1.689815	1.901042	33																																																																	
1053	7	0	1	1	0	hombre	hombre	1.689815	1.901042	25																																																																	
1054	7	0	1	1	1	hombre	hombre	1.689815	1.901042	28	Secundaria completa	2	si	#NAME?	si	6	no	si	1	si	si	si	no	si	no	no	no	no	no	no		1	no	si	0	1	0	A veces			si	no		0 times	1	1 mes a 1 anho		no							si	si	no	no	si	no	Nunca	Nunca	no	si	si	no	no	no	no	no	no	no	no	no	
1055	7	0	1	1	1	hombre	hombre	1.689815	1.901042	26	secundaria incompleta	2	si	no riesgo	si	8	no	si	2	si	si	si	no	si	no	si	no	no	no	no		1	no	si	0	1	0	Casi siempre			si	no		0 times	0.2465753	1 mes a 1 anho		no							si	si	no	no	si	no	Nunca	Nunca	no	no											
1056	7		1	1	1	hombre	hombre	1.689815	1.901042	21																																																																	
1057	7	0	1	1	1	hombre	hombre	1.689815	1.901042	21																																																																	
1058	7	1	1	1	1	hombre	hombre	1.689815	1.901042	31																																																																	
1059	7	0	1	1	1	hombre	hombre	1.689815	1.901042	19	secundaria incompleta	1	si	no se	si	4	no	si		si	si	si	no	si	no	no	si	no	no	no		1	no	si	0	1	0	Casi nunca			si	no		0 times	0.2465753	1 mes a 1 anho		no							no								si	si	si	no	no	no	no	no	no	no	no	no	
1060	7	0	1	1	1	hombre	hombre	1.689815	1.901042	21																																																																	
1061	7	0	1	1	1	hombre	hombre	1.689815	1.901042	20	secundaria incompleta	2	si	no riesgo	si	1	no	si	3	si	si	si	si	si	no	si	no	no	no	si	Nunca	1	no	si	0	1	0	A veces			si				0.2465753	1 mes a 1 anho									no								no	no											
1062	7		1	1	1	hombre	hombre	1.689815	1.901042	41	preparatoria incompleta	3	si	no riesgo	no	0		si	0	no												1	no	si	0	1	0	Siempre			si	no		0 times	0.2465753	1 mes a 1 anho		no							no								no	no											
1063	7	0	1	1	1	hombre	hombre	1.689815	1.901042	42	preparatoria incompleta	3	si	bajo riesgo	si	4	no	si	1	si	no	no	no	si	no	si	si	si	no	no		1	no	si	0	1	0	Nunca			si	si	3	>1 time																			no	si	si	no	no	no	no	no	no	no	no	no	
1064	7	0	1	1	1	hombre	hombre	1.689815	1.901042	67																																																																	
1065	7	0	1	1	1	hombre	hombre	1.689815	1.901042	32	Secundaria completa	2	si	no se	si	3	no	si	3	si	no	si	no	si	no	no	no	no	no	no		1	no	si	0	1	0	Nunca			si	no		0 times	0.2465753	1 mes a 1 anho		no							si	si	no	no	si	no	Nunca	Nunca	no	no											
1066	7	0	1	1	1	hombre	hombre	1.689815	1.901042	35																																																																	
1067	7	0	1	1	1	hombre	hombre	1.689815	1.901042	22																																																																	
1068	7	0	1	1	1	hombre	hombre	1.689815	1.901042	22																																																																	
1069	7	0	1	1	1	hombre	hombre	1.689815	1.901042	30																																																																	
1070	7	0	1	1	0	hombre	hombre	1.689815	1.901042	18																																																																	
1071	7	0	1	1	1	hombre	hombre	1.689815	1.901042	24																																																																	
1072	7	0	1	1	1	hombre	hombre	1.689815	1.901042	26	Secundaria completa	3	no	bajo riesgo	no	0		no	0	no												1			0	0	0				si	no		0 times	0.2465753	1 mes a 1 anho		no							no								no	no											
1073	7	0	1	1	1	hombre	hombre	1.689815	1.901042	30																																																																	
1074	7	0	1	1	0	hombre	hombre	1.689815	1.901042	28																																																																	
1075	7	0	1	1	1	hombre	hombre	1.689815	1.901042	33	primaria completa	2	si	no riesgo	no	0				no												1	no	si	0	1	0	A veces			si	no		0 times	2	1 a 9 anhos																	no	no											
1076	7	0	1	1	1	hombre	hombre	1.689815	1.901042	22		2	si	#NAME?	si	3	no	si		no												1			0	0	0				si	no		0 times	1	1 mes a 1 anho		si	÷ 1o y 6º mes	1	Yo solo	Aguja de coser	no se		no								no	no											
1077	7	0	1	1	0	hombre	hombre	1.689815	1.901042	40																																																																	
1078	7	0	1	1	1	hombre	hombre	1.689815	1.901042	39	primaria completa	2	si	no se	si	5	no	no	0	si	si	no	no	no	no	no	no	no	no	no		1	no	si	0	1	0	Casi siempre			si	no		0 times				no							no								no	no											
1079	7	0	1	1	1	hombre	hombre	1.689815	1.901042	23	Secundaria completa	1	si	#NAME?	si	2	no	no	0	no												1	no	si	0	1	0	A veces			si	no		0 times	1	1 mes a 1 anho		no							no								no	no											
1080	7	0	1	1	0	hombre	hombre	1.689815	1.901042	40																																																																	
1081	7	0	1	1	1	hombre	hombre	1.689815	1.901042	31																																																																	
1082	7	0	1	1	1	hombre	hombre	1.689815	1.901042	22	secundaria incompleta	1	si	no se	si	no recuerdo	no	si	0	si	si	si	si	si	si	si	si	si	no	si	Nunca	1	si	si	1	0	0	A veces	A veces		si	no		0 times	0.2465753	1 mes a 1 anho		no							no								no	no											
1083	7	0	1	1	1	hombre	hombre	1.689815	1.901042	29	primaria completa	2	si	no se	no	0		si	3	si	no	no	no	si	no	si	no	no	no	no		1	si	si	1	0	0	Casi siempre	Casi siempre		si	si	2	>1 time																			no	no											
1084	7	0	1	1	0	hombre	hombre	1.689815	1.901042																																																																		
1085	7	0	1	1	1	hombre	hombre	1.689815	1.901042	33																																																																	
1086	7	0	1	1	1	hombre	hombre	1.689815	1.901042	36																																																																	
1087	7	0	1	1	1	hombre	hombre	1.689815	1.901042	42	primaria incompleta	2		no se	no	0		si		no												1			0	0	0				si	no		0 times	0.739726	1 mes a 1 anho		no							si	si	no	no	si	no	A veces	A veces	no	no											
1088	7	0	1	1	1	hombre	hombre	1.689815	1.901042	28																																																																	
1089	7	0	1	1	1	hombre	hombre	1.689815	1.901042	25																																																																	
1090	7	0	1	1	1	hombre	hombre	1.689815	1.901042	23	Secundaria completa	1	no	bajo riesgo	si	1	no	si		si	si	si	no	si	si	no	si	no	no	no		1	no	si	0	1	0	Casi nunca			si	si	1	1 time	0.2465753	1 mes a 1 anho		no							si	si	no	no	si	no	Nunca	Nunca	no	no											
1091	7	0	1	1	1	hombre	hombre	1.689815	1.901042	31																																																																	
1092	7	0	1	1	1	hombre	hombre	1.689815	1.901042	64																																																																	
1093	7	0	1	1	1	hombre	hombre	1.689815	1.901042	27																																																																	
1094	7	0	1	1	1	hombre	hombre	1.689815	1.901042	20																																																																	
1095	7	0	1	1	1	hombre	hombre	1.689815	1.901042	19	Secundaria completa	1	no	no se	no	0		si		si	si	si	no	no	si	no	si	no	no	no		1	no	si	0	1	0	Casi siempre			si	no		0 times	0.2465753	1 mes a 1 anho		no							no								no	no											
1096	7	0	1	1	1	hombre	hombre	1.689815	1.901042	32	Secundaria completa	3	si	no se	no	0		si	3	si	si	si	no	no	no	no	no	no	no	no		1	no	si	0	1	0	Casi siempre			si	si			10	1 a 9 anhos		no							si	si	no	no	si	no	Casi nunca	Casi nunca	si	si	si	si	no	no	no	no	no	no	no	no	
1097	7	0	1	1	0	hombre	hombre	1.689815	1.901042	25																																																																	
1098	7	0	1	1	1	hombre	hombre	1.689815	1.901042	23	bachillerato tecnico	2	si	no riesgo	no	0		si		si	si	no	no	si	no	no	no	no	no	no		1	no	si	0	1	0	A veces			si	no		0 times	0.2465753	1 mes a 1 anho		no							si	si	no	no	si	no	A veces	A veces	no	si	si	no	no	si	no	no	no	no	no	no	
1099	7	0	1	1	1	hombre	hombre	1.689815	1.901042	28	preparatoria completa	2	si	Riesgo alto	no	0		si	0	no												1	no	si	0	1	0	Siempre			si	no		0 times	2	1 a 9 anhos		no							si	si	no	no	si	no	Nunca	Nunca	no	no											
1100	7	0	1	1	1	hombre	hombre	1.689815	1.901042	35	universidad	2	si	bajo riesgo	si	1	no	si	0	no												1	no	si	0	1	0	A veces			si	no		0 times	0.2465753	1 mes a 1 anho		no							no								no	no											
1101	7	0	1	1	1	hombre	hombre	1.689815	1.901042	25		2	si	bajo riesgo	no	0		no	0	no												1	no	si	0	1	0	A veces			si	no		0 times																			no	no											
1102	7	0	1	1	0	hombre	hombre	1.689815	1.901042	29																																																																	
1103	7	0	1	1	1	hombre	hombre	1.689815	1.901042	30																																																																	
1104	7	0	1	1	1	hombre	hombre	1.689815	1.901042	36	primaria incompleta	2	no	no riesgo	no	0		si		no												1	no	si	0	1	0	Nunca			si	no		0 times	0.2465753	1 mes a 1 anho		no							si	si	no	no	si	no	Nunca	Nunca	no	no											
1105	7	0	1	1	1	hombre	hombre	1.689815	1.901042	43	primaria incompleta	2	si	no se				si		no												1	no	si	0	1	0				si	no		0 times				no															no	no											
1106	7	0	1	1	1	hombre	hombre	1.689815	1.901042	38																																																																	
1107	7	0	1	1	0	hombre	hombre	1.689815	1.901042	38																																																																	
1109	7	0	1	1	1	hombre	hombre	1.689815	1.901042	29	secundaria incompleta	2	si	Riesgo alto	si	no recuerdo	no	si		si	si	no	no	no	no	no	no	no	no	no		1	si	si	1	0	0	Nunca	Siempre		si	si	5	>1 time	0.0547945	<30dias	732	no							no								no	no											
1110	7	0	1	1	0	hombre	hombre	1.689815	1.901042	18																																																																	
1111	7	0	1	1	1	hombre	hombre	1.689815	1.901042	29	secundaria incompleta	2	si	no riesgo	si	3	no	si	1	si	no	no	no	no	no	si	no	no	no	no		1			0	0	0				si	no		0 times	0.2465753	1 mes a 1 anho		no							si	si	no	no	si	no	A veces	A veces	no	no											
1112	7	0	1	1	1	hombre	hombre	1.689815	1.901042	37																																																																	
1113	7	0	1	1	0	hombre	hombre	1.689815	1.901042	22																																																																	
1114	7	0	1	1	0	hombre	hombre	1.689815	1.901042	37																																																																	
1115	7	0	1	1	1	hombre	hombre	1.689815	1.901042	33	secundaria incompleta	2	si	no riesgo	no	0		si	1	si	si	si	no	si	no	no	no	no	no	no		1			0	0	0				si	si	3	>1 time	0.0547945	<30dias		si		25	Yo solo	Aguja de coser	si	Otros	si	si	no	no	si	no	Nunca	Nunca	no	no											
1116	7	1	1	1	1	hombre	hombre	1.689815	1.901042	37	primaria incompleta	2	si	no riesgo	no	0		si		si	si	no	si	no	no	no	no	no	no	si	Rara vez	1	no	si	0	1	0	Casi nunca			si	no		0 times	0.0767123	<30dias		no							no								no	no											
1117	7	0	1	1	1	hombre	hombre	1.689815	1.901042	35	preparatoria incompleta	1	si	bajo riesgo	no	0		si	1	no												1	si	si	1	0	0	Casi siempre	Siempre		si	no		0 times	1	1 mes a 1 anho		no							no								no	no											
1118	7	0	1	1	1	hombre	hombre	1.689815	1.901042	25	no fui	2	si	no riesgo	no	0		si	0	no												1			0	0	0				si	no		0 times	1	1 mes a 1 anho		no							si								no	no											
1119	7	0	1	1	1	hombre	hombre	1.689815	1.901042																																																																		
1120	7	0	1	1	0	hombre	hombre	1.689815	1.901042	38																																																																	
1121	7	0	1	1	1	hombre	hombre	1.689815	1.901042	35	primaria incompleta	1		no se	si		no recuerdo	si		si	si	no	no	no	no	no	no	no	no	no		0	no	no	0	0	0				no						2	no							no								no	no											
1122	7	0	1	1	1	hombre	hombre	1.689815	1.901042	35	no fui	2	si	no se	si	no recuerdo	no	si		si	no	si	no	si	no	si	no	no	no	no		1	no	si	0	1	0	Casi nunca			si	no		0 times	0.2465753	1 mes a 1 anho	125	si	Primer mes	2	Compañero  de celda	Con maquina	si	celda	si	si	no	no	si	no			si	si	no	si	no	no	no	no	no	no	no	si	no
1123	7	0	1	1	1	hombre	hombre	1.689815	1.901042	27	Secundaria completa	1	si	#NAME?	no	0		si	1	si	no	si	no	si	si	no	no	no	no	no		1	no	si	0	1	0	A veces			si	no		0 times	1	1 mes a 1 anho		no							no								no	no											
1124	7	0	1	1	1	hombre	hombre	1.689815	1.901042	18	primaria incompleta	2	si	no se	si	no recuerdo	no	si		si	si	si	no	si	no	si	si	no	no	no		1	no	si	0	1	0				si	no		0 times				no							no								si	si	si	no	no	no	no	no	si	no	no	no	
1125	7	0	1	1	1	hombre	hombre	1.689815	1.901042	24	secundaria incompleta	2	si	no riesgo	si	5	no	si		si	no	no	no	no	no	no	si	no	no	no		1	no	si	0	1	0	A veces			si	si	1	1 time	0.0547945	<30dias		no							si	si	no	no	si	no	Nunca	Nunca	no	no											
1126	7	0	1	1	1	mujer	mujer	1.2	1.2	24	secundaria incompleta	2	si	no se	si	3	no	si		no																				Casi nunca	si	no		0 times	0.2465753	1 mes a 1 anho		no							si							Casi nunca	no	no											
1127	7	0	1	1	1	mujer	mujer	1.2	1.2	31	secundaria incompleta	2	si	no riesgo	no	0		no	0	si	no	no	no	si	no	no	no	no	no	no										Casi nunca	si	si	3	>1 time				no							si							Nunca	no	no											
1128	7	0	1	1	1	mujer	mujer	1.2	1.2	35	primaria incompleta	2	si	#NAME?	si	1	no	si	2	si	no	si	no	no	no	no	no	no	no	no										A veces	si	no		0 times																		A veces	no	no											
1129	7	0	1	1	1	mujer	mujer	1.2	1.2	41	secundaria incompleta	2	si	#NAME?	no	0		no	0	no																				Nunca	si	no		0 times	0.0328767	<30dias		no							no								no	no											
1130	7		0	0	1	mujer	mujer	1.2	1.2	19	preparatoria incompleta	2	ama de casa	bajo riesgo	si	4	no	si	2	si	si	si	no	si	si	no	si	no	no	no										Nunca	si	no		0 times				si		3	Compañero de banda	Con maquina	si	celda	si							Nunca	no	no											
1131	7	0	1	1	1	mujer	mujer	1.2	1.2	22	primaria completa	2	no	no se	si	3	no	no	0	si	si	no	no	no	no	no	no	no	no	no										A veces	si	no		0 times	4	1 a 9 anhos	3	no							si							Nunca	no	no											
1132	7	0	1	1	1	mujer	mujer	1.2	1.2	29	bachillerato tecnico	1	si	no riesgo	si	3	no	si	0	no																				Nunca	si	no		0 times	0.739726	1 mes a 1 anho		no							si							Nunca	no	no											
1133	7	0	1	1	1	mujer	mujer	1.2	1.2	35	secundaria incompleta	2	si	no se	si	1	no	no	0	no																				Nunca	si	no		0 times	0.739726	1 mes a 1 anho		si	Después del 6º mes	1			no		no								no	no											
1134	7	0	1	1	1	mujer	mujer	1.2	1.2	20	Secundaria completa	1	si	no riesgo	si	3	no	si	5	si	si	si	no	si	no	no	no	no	no	no										Siempre	si	no		0 times	0.2465753	1 mes a 1 anho		no							no								no	no											
1135	7	0	1	1	1	mujer	mujer	1.2	1.2	30	primaria incompleta	1	si	no se	si	1	no	si	0	no																				Casi siempre	si	no		0 times	0.2465753	1 mes a 1 anho		no							no								no	no											
1136	7	0	1	1	1	mujer	mujer	1.2	1.2	26	preparatoria incompleta	2	si	bajo riesgo	si	1	no	si	1	si	si	si	no	no	no	no	no	no	no	no										Nunca	si	no		0 times	0.0328767	<30dias		no							no								no	no											
1137	7	0	1	1	1	mujer	mujer	1.2	1.2	28	preparatoria incompleta	2	si	no riesgo	si	6	no	no	0	si	si	no	no	no	si	no	no	no	no	no										Nunca	si	no		0 times	0.739726	1 mes a 1 anho	928	no							si							Nunca	no	no											
1138	7	0	1	1	1	mujer	mujer	1.2	1.2	18	Secundaria completa	2	no	bajo riesgo	no	0		no	0	no																				Casi siempre	si	no		0 times	0.0410959	<30dias		no							no								no	no											
1139	7	0	1	1	1	mujer	mujer	1.2	1.2	43	preparatoria incompleta	2	si	no riesgo	no	0		si		no																				Nunca	si	no		0 times	1	1 mes a 1 anho		no							si							Nunca	no	no											
1140	7	0	1	1	0	mujer	mujer	1.2	1.2	37	primaria completa	1	no	no se	si	11	no	no	0	no																				A veces	si	no		0 times	0.2465753	1 mes a 1 anho		no							no								no	no											
1141	7	0	1	1	1	mujer	mujer	1.2	1.2	43	universidad	2	si	no se	no	0		no	0	no																				Nunca	si	no		0 times	1	1 mes a 1 anho		no							si							Nunca	no	no											
1142	7	0	1	1	1	hombre	hombre	1.689815	1.901042	39	Secundaria completa	2	si	no riesgo	no	0		no	0	no												1	no	si	0	1	0	Siempre			si	no		0 times	3	1 a 9 anhos		no							no								no	no											
1143	7	0	1	1	1	hombre	hombre	1.689815	1.901042	28	preparatoria completa	3	si	no riesgo	no	0		si	5	si	si	si	no	no	si	no	no	no	no	si	Nunca	1	no	si	0	1	0	A veces			si	si	4	>1 time	1	1 mes a 1 anho		no							si	si	no	no	si	no	Nunca	Nunca	no	no											
1144	7	0	1	1	1	hombre	hombre	1.689815	1.901042	45	Secundaria completa	2	si	bajo riesgo	no	0		si	3	si	si	si	no	si	no	no	no	si	no	no		1	no	si	0	1	0	A veces			si	no		0 times	1	1 mes a 1 anho		no							no								no	no											
1145	7	0	1	1	1	hombre	hombre	1.689815	1.901042	32	universidad	2	si	#NAME?	no	0		si		no												1	no	si	0	1	0	Casi nunca			si	no		0 times	1	1 mes a 1 anho		no							si	si	no	no	si	no	Nunca	Nunca	no	no											
1146	7	0	1	1	1	hombre	hombre	1.689815	1.901042	32																																																																	
1147	7	0	1	1	1	hombre	hombre	1.689815	1.901042	34	secundaria incompleta	2	si	no se	si	3	no	si		si	si	si	no	no	no	no	no	no	no	no		1		si			0	Casi nunca			si	no		0 times	2	1 a 9 anhos		no							si	si	no	no	si	no	Nunca	Nunca	no	no											
1148	7	0	1	1	1	hombre	hombre	1.689815	1.901042	37		2	si	no se	no	0		si		si	no	si	no	no	no	no	no	no	no	no		1	no	si	0	1	0	Nunca			si	si	1	1 time	5	1 a 9 anhos		no							si								no	no											
1149	7	0	1	1	1	hombre	hombre	1.689815	1.901042	30	Secundaria completa	2	si	no riesgo	no	0		si		no												1	no	si	0	1	0	Casi siempre			si	no		0 times	0.0794521	<30dias		no							si								no	no											
1150	7	0	1	1	0	hombre	hombre	1.689815	1.901042																																																																		
1151	7		0	0	1	hombre	hombre	1.689815	1.901042	39	preparatoria completa	2	si	bajo riesgo	no	0		si	1	si	no	si	no	si	no	no	no	no	no	no		1	no	si	0	1	0	Casi nunca			si	si	3	>1 time	0.2465753	1 mes a 1 anho		no							no								no	no											
1152	7		0	0	1	hombre	hombre	1.689815	1.901042	32	Secundaria completa	2	si	bajo riesgo	no	0		no	0	no												1	no	si	0	1	0				si	no		0 times	0.2465753	1 mes a 1 anho		no							no								no	no											
1154	7	0	1	1	1	hombre	hombre	1.689815	1.901042	29	bachillerato tecnico	2	si	bajo riesgo	no	0		si	0	no												1	si	si	1	0	0	Casi nunca	Casi nunca		si	no		0 times	2	1 a 9 anhos		no							si	si	no	no	si	no	Casi nunca	Casi nunca	no	no											
1155	7	0	1	1	1	hombre	hombre	1.689815	1.901042	40	Secundaria completa	2	si	no riesgo	no	0		no	0	no												1			0	0	0				si	si	1	1 time	0.2465753	1 mes a 1 anho		no							no								no	no											
1156	7	0	1	1	1	hombre	hombre	1.689815	1.901042	43	universidad	2	si	bajo riesgo	no	0		si	0	si	si	no	no	no	no	no	no	no	no	no		1	no	si	0	1	0	Casi nunca			si	no		0 times	2	1 a 9 anhos		no							si	si	no	no	si	no	Nunca	Nunca	no	no											
1157	7	0	1	1	0	hombre	hombre	1.689815	1.901042	69																																																																	
1158	7	0	1	1	1	hombre	hombre	1.689815	1.901042	24	Secundaria completa	1	si	#NAME?	no	0		si	1	no												1	no	si	0	1	0	Casi siempre			si	no		0 times																			no	no											
1159	7	0	1	1	1	hombre	hombre	1.689815	1.901042	24	preparatoria incompleta	2	si	no riesgo	no	0		si	0	si	si	si	no	no	no	no	no	no	no	no		1	si	si	1	0	0	Nunca	Casi siempre		si	no		0 times	0.2465753	1 mes a 1 anho		no							si	si	no	no	si	no	Nunca	Nunca	no	no											
1160	7	0	1	1	1	hombre	hombre	1.689815	1.901042	55	Secundaria completa	2	si	no riesgo	no	0		no	0	no												1			0	0	0				si	no		0 times	14	10 a 19 anhos		no							si	si	no	no	si	no	Nunca	Nunca	no	no											
1161	7	0	1	1	1	hombre	hombre	1.689815	1.901042	33	preparatoria incompleta	3	si	no se	si	1	no	no	0	si	no	si	no	no	si	si	no	no	no	no		1	no	si	0	1	0	Nunca			si	si	2	>1 time	2	1 a 9 anhos		no							si	si	no	no	si	no	Nunca	Nunca	no	no											
1162	7	0	1	1	1	hombre	hombre	1.689815	1.901042	30	secundaria incompleta	2	si	no se	si	2	no	si		no												1	no	si	0	1	0	A veces			si	no		0 times	2	1 a 9 anhos		no							si	si	no	no	si	no	Nunca	Nunca	no	si	si	no	no	no	no	no	no	no	no	no	
1163	7	0	1	1	1	hombre	hombre	1.689815	1.901042	22	secundaria incompleta	1	si	no se				no	0	si	si	si	si	si	no	no	no	no	no	no		1	no	si	0	1	0	Siempre			si				2	1 a 9 anhos		no							si								no	si	si	no	no	no	no	no	no	no	no	no	
1164	7	0	1	1	1	hombre	hombre	1.689815	1.901042	20	Secundaria completa	2	si	#NAME?	no	0		no	0	si	no	si	no	no	no	no	no	no	no	no		1	si	si	1	0	0	Siempre	Casi siempre		si	no		0 times											no								no	no											
1165	7	0	1	1	1	hombre	hombre	1.689815	1.901042	29	preparatoria incompleta	1	si	no se	no	0		si	1	si	si	si	no	no	no	no	no	no	no	no		1	no	si	0	1	0	Casi siempre			si	no		0 times	0.2465753	1 mes a 1 anho		no							no								si	si	si	no	no	no	no	no	no	no	no	no	
1166	7	0	1	1	1	hombre	hombre	1.689815	1.901042	21	Secundaria completa	2	si	no riesgo	no	0		si		si	si	si	si	si	si	si	si	si	no	no		1	no	si	0	1	0	A veces			si	si	1	1 time	1	1 mes a 1 anho		no							si	si	no	no	si	no	Nunca	Nunca	no	no											
1167	7	0	1	1	1	hombre	hombre	1.689815	1.901042	23	preparatoria incompleta	2	si	#NAME?	si	6	no	si	1	si	si	si	no	no	no	si	no	no	no	no		1	si	si	1	0	0	Siempre	Siempre		si	no		0 times	0.739726	1 mes a 1 anho		no							si	si	no	no	si	no	Nunca	Nunca	no	no											
1168	7	1	1	1	1	hombre	hombre	1.689815	1.901042	43	primaria incompleta	2	si	no se	si	6	no	no	0	si	si	si	no	no	no	si	no	no	no	si	Rara vez	1	no	si	0	1	0	Nunca			si	si	2	>1 time	0.2465753	1 mes a 1 anho		no							si	si	no	no	si	no	Nunca	Nunca	no	no											
1169	7	0	1	1	1	hombre	hombre	1.689815	1.901042	36	primaria incompleta	2	si	no se	si	20	si	si		si	si	si	si	si	no	si	si	no	no	si	Nunca	1	no	si	0	1	0	Nunca			si	si	4	>1 time	0.2465753	1 mes a 1 anho		no							no								no	si	si	no	no	no	no	no	no	no	no	no	
1170	7	0	1	1	1	hombre	hombre	1.689815	1.901042	47	Secundaria completa	2	si	no se	no	0		no	0	si	si	no	no	no	no	no	no	no	no	no		1	no	si	0	1	0	Nunca			si				0.2465753	1 mes a 1 anho		no							no								no	si	si	no	no	no	no	no	no	no	no	no	
1171	7	0	1	1	1	hombre	hombre	1.689815	1.901042	22	primaria completa	2	si	#NAME?	si	4	no	si	1	si	no	si	no	si	no	no	no	no	no	no		1	no	si	0	1	0	A veces			si	no		0 times	0.2465753	1 mes a 1 anho		no							no								no	no											
1172	7	0	1	1	1	hombre	hombre	1.689815	1.901042	19	Secundaria completa	1	si	no se	si	2	no	no	0	no												1	no	si	0	1	0	Nunca			si	no		0 times	1	1 mes a 1 anho		no							si	si	no	no	si	no	Nunca	Nunca	no	no											
1173	7	0	1	1	1	hombre	hombre	1.689815	1.901042	21	primaria incompleta	2	si	no se	si	1	no	no	0	no												1	no	si	0	1	0	Nunca			si	no		0 times	2	1 a 9 anhos		si	÷ 1o y 6º mes	5	Compañero de banda	Aguja de coser	no	celda	si	si	no	no	si	no	Nunca	Nunca	no	si	no	si	no	no	no	no	no	no	no	no	
1174	7	0	1	1	1	hombre	hombre	1.689815	1.901042	35	preparatoria incompleta	2	si	no riesgo	no	0		si	1	si	si	si	no	no	no	no	no	no	no	no		1	no	si	0	1	0	Casi siempre			si	no		0 times	1	1 mes a 1 anho		no							si	si	no	no	si	no	Nunca	Nunca	no	no											
1175	7	0	1	1	1	hombre	hombre	1.689815	1.901042	27	bachillerato tecnico	2	si	no se	no	0		si	1	si	no	no	no	no	si	no	no	no	no	no		1	no	si	0	1	0	A veces			si	no		0 times	2	1 a 9 anhos		no							si	no	si	no	no	si			no	no											
1176	7	0	1	1	1	hombre	hombre	1.689815	1.901042	22	primaria incompleta	1	si	no se	si	1	no	si	4	si	si	si	no	si	si	si	si	si	no	no		1	no	si	0	1	0	Nunca			si	si	2	>1 time	0.2465753	1 mes a 1 anho		no							si	si	si	si	no	no	Casi nunca	Casi nunca	si	si	si	si	no	si	si	no	no	no	no	no	
1177	7	0	1	1	1	hombre	hombre	1.689815	1.901042	30	preparatoria incompleta	2	no	#NAME?	no	0		si	2	si	no	si	no	si	no	no	no	no	no	no		1	si	si	1	0	0	Casi nunca	Siempre		si	no		0 times	5	1 a 9 anhos		no							si	si	no	no	si	no	Nunca	Nunca	no	no											
1178	7	0	1	1	1	hombre	hombre	1.689815	1.901042	42	Secundaria completa	2	no	no riesgo	no	0		si		si	no	si	no	no	no	no	no	no	no	no		1	no	si	0	1	0				si	no		0 times	0.2465753	1 mes a 1 anho		no							si	si	no	no	si	no	Nunca	Nunca	no	no											
1180	7	0	1	1	1	hombre	hombre	1.689815	1.901042	33		2	si	no se	si	1	no	no	0	no												1	no	si	0	1	0	Nunca			si	no		0 times	0.739726	1 mes a 1 anho		no							no								no	no											
1181	7	0	1	1	1	hombre	hombre	1.689815	1.901042	27	Secundaria completa	2	no	#NAME?	no	0		no	0	si	si	si	no	si	si	si	no	no	no	no		1	si	si	1	0	0	Nunca	A veces		si	si	9	>1 time	1	1 mes a 1 anho		no							si	si	si	si	no	no	Nunca	Nunca	si	si	si	no	no	si	no	si	no	no	no	no	
1182	7	0	1	1	1	hombre	hombre	1.689815	1.901042	31	universidad	2	si	no riesgo	no	0		no	0	no												1			0	0	0				si	no		0 times	0.739726	1 mes a 1 anho		no							no								no	no											
1183	7		1	1	1	hombre	hombre	1.689815	1.901042	23																																																																	
1184	7	0	1	1	1	hombre	hombre	1.689815	1.901042	39	no fui	2	si	no riesgo	si	1	no	si	0	si	no	no	no	no	no	si	no	no	no	no		1	si	si	1	0	0	Siempre	Siempre		si	no		0 times	0.2465753	1 mes a 1 anho		si	Después del 6º mes	1	Tatuador	Con maquina	no	celda	no								no	no											
1185	7	0	1	1	1	hombre	hombre	1.689815	1.901042	20	no fui	2	si	bajo riesgo	no	0		si	4	no												1	no	si	0	1	0	Nunca			si	no		0 times			710	no							no								no	no											
1186	7	0	1	1	1	hombre	hombre	1.689815	1.901042	43																																																																	
1188	7	0	1	1	0	hombre	hombre	1.689815	1.901042	20																																																																	
1189	7	0	1	1	1	hombre	hombre	1.689815	1.901042	18																																																																	
1190	7	1	1	1	1	hombre	hombre	1.689815	1.901042	38																																																																	
1191	7	0	1	1	1	hombre	hombre	1.689815	1.901042	29	secundaria incompleta	2	si	bajo riesgo																		1	no	si	0	1	0				si	no		0 times	0.2465753	1 mes a 1 anho		no							si	si	no	no	si	no	Nunca	Nunca	no	no											
1192	7	0	1	1	0	hombre	hombre	1.689815	1.901042	20																																																																	
1193	7	0	1	1	1	hombre	hombre	1.689815	1.901042	24	preparatoria incompleta	2	si	Riesgo alto	no	0		si		no												1	no	si	0	1	0	Nunca			si	no		0 times	0.2465753	1 mes a 1 anho		no							si	si	no	no	si	no	Nunca	Nunca	no	no											
1194	7	0	1	1	0	hombre	hombre	1.689815	1.901042	21																																																																	
1195	7	0	1	1	1	hombre	hombre	1.689815	1.901042	29																																																																	
1197	7	0	1	1	1	hombre	hombre	1.689815	1.901042	30		1	si	no se	si	8	si	no	0	si	si	si	si	si	no	no	no	no	no	si	Rara vez	1	no	si	0	1	0	Nunca			si	si	9	>1 time	0.2465753	1 mes a 1 anho		no							no								no	si	si	no	no	no	no	no	no	no	no	no	
1198	7	0	1	1	1	hombre	hombre	1.689815	1.901042	24	secundaria incompleta	2	si	no se	no	0		si		no												1	no	si	0		0				si	no		0 times	5	1 a 9 anhos		no							si	si	no	no	si	no			no	no											
1199	7	0	1	1	0	hombre	hombre	1.689815	1.901042	23																																																																	
1200	7	0	1	1	1	hombre	hombre	1.689815	1.901042	22																																																																	
1203	7	0	1	1	1	hombre	hombre	1.689815	1.901042	29																																																																	
1205	7	0	1	1	0	hombre	hombre	1.689815	1.901042	23																																																																	
1206	7	0	1	1	0	hombre	hombre	1.689815	1.901042	23																																																																	
1207	7	0	1	1	1	hombre	hombre	1.689815	1.901042	43	primaria incompleta	2	si	no riesgo	si	4	no	si	2	si	si	no	no	no	no	no	no	no	no	no		1	no	si	0	1	0	Nunca			si	no		0 times	0.0273973	<30dias		no							no								no	si	si	no	no	no	no	no	no	no	no	no	
1208	7	0	1	1	1	hombre	hombre	1.689815	1.901042	27																																																																	
1209	7	0	1	1	1	hombre	hombre	1.689815	1.901042	26	secundaria incompleta	2	si	Riesgo alto	si	17	si	si	3	si	no	si	no	si	si	si	no	si	si	si	Nunca	1	no	si	0	1	0	Nunca			si	si	2	>1 time	0.2465753	1 mes a 1 anho		no							si	si	no	no	si	no	Nunca	Nunca	no	no											
1210	7	0	1	1	1	hombre	hombre	1.689815	1.901042	29	primaria incompleta	4	si	no riesgo	si	1	no recuerdo	si	2	no												1	no	si	0	1	0	Nunca			si	no		0 times	0.2465753	1 mes a 1 anho		si	Después del 6º mes	1	Tatuador	Con maquina	si	corredores	si	si	no	no	si	no	Nunca	Nunca	no	si	si	no	no	no	no	no	no	no	no	no	
1212	7	0	1	1	1	hombre	hombre	1.689815	1.901042	38	preparatoria completa	1	si	#NAME?	si	4	no	si	1	si	no	si	no	no	no	no	no	no	no	no		1	si	si	1	0	0	Casi siempre	Casi siempre		si	no		0 times	1	1 mes a 1 anho	8758	no							si	no	si	no	no	si			no	si	no	si	no	no	si	no	no	no	no	no	
1213	7	0	1	1	1	hombre	hombre	1.689815	1.901042	27	primaria incompleta	2	si	no riesgo	no	0		si	2	si	si	si	no	no	no	no	no	no	no	no		1	no	si	0	1	0	Siempre			si	si	1	1 time	2	1 a 9 anhos	1148	no							si								no	si	si	no	no	no	no	no	no	no	no	no	
1214	7	0	1	1	1	hombre	hombre	1.689815	1.901042	26	primaria incompleta	2	si	no riesgo	no	0		si		si	si	si	si	si	si	si	si	si	si	si	Nunca	1	si	si	1	0	0	Casi nunca	A veces		si				2	1 a 9 anhos		si	Después del 6º mes	6	Yo solo	Aguja de coser	si		no								no	si	si	si	no	si	si	si	si	si	si	no	
1215	7	0	1	1	1	hombre	hombre	1.689815	1.901042	32	Secundaria completa	2	si	no riesgo	no	0		si	0	si	si	si	no	si	no	si	no	no	no	no		1	no	si	0	1	0	Casi nunca			si	no		0 times	0.739726	1 mes a 1 anho		no							si	si	no	no	si	no	Nunca	Nunca	no	no											
1216	7	0	1	1	1	hombre	hombre	1.689815	1.901042	21	primaria incompleta	1	si	no se	si		no recuerdo	si	3	si	si	si	no	no	no	si	no	no	no	no		1			0	0	0				si	no		0 times	3	1 a 9 anhos	17350	si	Después del 6º mes	1	Tatuador	Con maquina	no se	celda	si	no	si	no	no	si			si	si	no	no	no	no	no	si	no	no	no	no	
1217	7	0	1	1	1	hombre	hombre	1.689815	1.901042	24	secundaria incompleta	2	si	no se	si		no recuerdo	si		si	no	si	no	no	no	si	no	no	no	no		1	no	si	0	1	0	Casi siempre			si	no		0 times	0.739726	1 mes a 1 anho		si	Después del 6º mes	1	Yo solo	Alambre	si	celda	si	si	no	no	si	no	Nunca	Nunca	si	si	si	si	no	si	no	si	no	no	no	no	
1218	7	0	1	1	1	hombre	hombre	1.689815	1.901042	30	primaria completa	2	si	#NAME?	si	7	no	si		si	si	si	no	si	no	si	si	no	no	si	Nunca	1	no	si	0	1	0	Nunca			si	si	7	>1 time	0.2465753	1 mes a 1 anho		no							si	si	no	no	si	no	Nunca	Nunca	si	si	si	no	no	no	no	si	no	no	no	no	
1219	7	0	1	1	1	hombre	hombre	1.689815	1.901042	19	secundaria incompleta	2	si	no se	no	0		si	2	si	si	si	no	si	si	si	si	no	si	no		1	si	si	1	0	0	Siempre	Siempre		si	no		0 times	1	1 mes a 1 anho		si	Después del 6º mes	3	Compañero  de celda	Con maquina	no	celda	no								no	si	si	si	no	si	si	si	si	no	no	no	
1220	7	0	1	1	1	hombre	hombre	1.689815	1.901042	25	preparatoria completa	2	si	no riesgo	si	1	no	si		si	no	si	no	no	no	si	no	no	no	no		1	no	si	0	1	0	A veces			si	no		0 times	3	1 a 9 anhos		si			Compañero de banda	Con maquina			si	si	no	no	si	no	Casi nunca	Casi nunca	no	no											
1221	7	0	1	1	1	hombre	hombre	1.689815	1.901042	25	preparatoria completa	2	no	no se	no	0		no	0	no												1	no	si	0	1	0				si	no		0 times	1	1 mes a 1 anho		no															no	no											
1222	7	0	1	1	0	hombre	hombre	1.689815	1.901042	33																																																																	
1223	7	0	1	1	0	hombre	hombre	1.689815	1.901042	18																																																																	
1224	8	0	1	1	1	hombre	hombre	1.165254	1.43979	42	primaria incompleta	1	si	no riesgo	no	0		si	1	no												1	no	si	0	1	0	Nunca			si	si	1	1 time	6	1 a 9 anhos	2123	no							no								no	no											
1225	8	0	1	1	0	hombre	hombre	1.165254	1.43979	79																																																																	
1226	8	1	1	1	1	hombre	hombre	1.165254	1.43979	65																																																																	
1227	8	0	1	1	1	hombre	hombre	1.165254	1.43979	67																																																																	
1228	8	0	1	1	1	hombre	hombre	1.165254	1.43979	58	secundaria incompleta	2	si	no se	no	0		si		no												0	no	no	0	0	0				no	no		0 times	3	1 a 9 anhos	928	si	Después del 6º mes	5	Tatuador	Con maquina	no se	celda	si	si	no	no	si	no	Siempre	Siempre	no	no											
1229	8	0	1	1	0	hombre	hombre	1.165254	1.43979	70																																																																	
1230	8	0	1	1	1	hombre	hombre	1.165254	1.43979	56	no fui	1	si	bajo riesgo	no	0		no	0	no												1	no	si	0	1	0	A veces			si	no		0 times	6	1 a 9 anhos		no							no								no	no											
1231	8	0	1	1	1	hombre	hombre	1.165254	1.43979	56	primaria completa	1	si	#NAME?	no	0		si	1	no												1	no	si	0	1	0	Nunca			si	no		0 times	12	10 a 19 anhos		no							si	no	no	no	no																
1232	8	0	1	1	1	hombre	hombre	1.165254	1.43979	71	universidad	2	si	no riesgo	no	0		si	1	no												1	no	si	0	1	0	Nunca			si	no		0 times	0.739726	1 mes a 1 anho	306	no							si	si	no	no	si	no	Nunca	Nunca	no	no											
1233	8	0	1	1	1	hombre	hombre	1.165254	1.43979	57																																																																	
1235	8	0	1	1	0	hombre	hombre	1.165254	1.43979	56																																																																	
1236	8	0	1	1	1	hombre	hombre	1.165254	1.43979	62																																																																	
1238	8	0	1	1	1	hombre	hombre	1.165254	1.43979	46	secundaria incompleta	2	si	#NAME?	no	0		si		si	si	si	no	no	no	no	no	no	no	no		1	no	si	0	1	0	Casi siempre			si	si	2	>1 time	2	1 a 9 anhos		no							si	si	no	no	si	no	Casi nunca	Casi nunca	no	si	si	si	no	no	no	no	no	no	no	no	
1239	8	0	1	1	1	hombre	hombre	1.165254	1.43979	67																																																																	
1240	8	0	1	1	1	hombre	hombre	1.165254	1.43979	32	primaria completa	2	si	no riesgo	no	0		si		no												1			0	0	0				si	no		0 times	0.739726	1 mes a 1 anho		no							no								no	no											
1241	8	0	1	1	1	hombre	hombre	1.165254	1.43979	57	Secundaria completa		si	no se	no	0		no	0	no												1			0	0	0				si	no		0 times				no							si	si	no	no	si	no	Nunca	Nunca	no	no											
1242	8		0	0	1	hombre	hombre	1.165254	1.43979	63	Secundaria completa		si	bajo riesgo	si	1	si	no	0	no												1	no	si	0	1	0				si	no		0 times	0.2465753	1 mes a 1 anho		no							no								no	no											
1243	8	0	1	1	0	hombre	hombre	1.165254	1.43979																																																																		
1244	8	0	1	1	1	hombre	hombre	1.165254	1.43979	39	Secundaria completa	2	si	#NAME?	no	0		si	0	no												1	no	si	0	1	0	A veces			si	no		0 times	1	1 mes a 1 anho		no							si	si	no	no	si	no	Casi nunca	Casi nunca	no	no											
1245	8	0	1	1	1	hombre	hombre	1.165254	1.43979	40	secundaria incompleta	3	si	no se	si	2	no	si	2	si	si	no	no	no	no	no	si	no	no	no		1	no	si	0	1	0	A veces			si	si	1	1 time	4	1 a 9 anhos		no							no								no	si	no	si	no	no	no	no	no	no	no	no	
1247	8	0	1	1	1	hombre	hombre	1.165254	1.43979																																																																		
1248	8	0	1	1	1	hombre	hombre	1.165254	1.43979	66	secundaria incompleta	2	si	no riesgo	no	0		si		no												1	no	si	0	1	0	A veces			si	no		0 times			1278	no							si	si	no	no	si	no	Casi nunca	Casi nunca	no	no											
1249	8	0	1	1	1	hombre	hombre	1.165254	1.43979	38	preparatoria incompleta	2	si	bajo riesgo	no	0		no	0	no												1	no	si	0	1	0	Casi nunca			si	no		0 times	4	1 a 9 anhos		no							si	si	no	no	si	no	A veces	A veces	no	no											
1250	8	0	1	1	1	hombre	hombre	1.165254	1.43979	40	bachillerato tecnico	2	si	no riesgo	si	1	no	si	1	no												1	no	si	0	1	0	A veces			si	si	1	1 time	7	1 a 9 anhos	7853	no							si	si	no	no	si	no	A veces	A veces	no	no											
1251	8	0	1	1	1	hombre	hombre	1.165254	1.43979	38	preparatoria incompleta	2	si	#NAME?	no	0		si		no												1	no	si	0	1	0	A veces			si	si	1	1 time	0.2465753	1 mes a 1 anho		no							si	si	no	no	si	no	Nunca	Nunca	no	no											
1252	8	0	1	1	1	hombre	hombre	1.165254	1.43979	32	Secundaria completa	2	si	no se	si	3	no	si		si	si	si	no	no	no	no	no	no	no	no		1	no	si	0	1	0	A veces			si	si			0.2465753	1 mes a 1 anho		no							no								no	si	no	si	no	no	no	no	no	no	no	no	
1253	8	0	1	1	0	hombre	hombre	1.165254	1.43979	40																																																																	
1254	8	0	1	1	1	hombre	hombre	1.165254	1.43979	56																																																																	
1255	8	0	1	1	1	hombre	hombre	1.165254	1.43979	33	no fui	2	si	Riesgo alto	no	0		si	5	si	no	si	no	si	no	no	no	no	no	no		1	no	si	0	1	0	Nunca			si	si	2	>1 time	8	1 a 9 anhos		no							si	si	no	no	si	no	Nunca	Nunca													
1256	8	0	1	1	0	hombre	hombre	1.165254	1.43979	30																																																																	
1257	8	0	1	1	0	hombre	hombre	1.165254	1.43979	44																																																																	
1258	8	0	1	1	1	hombre	hombre	1.165254	1.43979	23	secundaria incompleta	1	si	no se	no	0		si		no												1	no	si	0	1	0	Siempre			si	no		0 times				no							no								no	no											
1259	8	0	1	1	1	hombre	hombre	1.165254	1.43979	33	bachillerato tecnico	2	no	#NAME?	no	0		si		si	si	si	no	si	no	no	no	no	no	no		1	no	si	0	1	0	Nunca			si	no		0 times	0.0219178	<30dias		no							si	si	no	no	si	no	Nunca	Nunca	no	no											
1260	8	0	1	1	1	hombre	hombre	1.165254	1.43979	22																																																																	
1261	8	0	1	1	0	hombre	hombre	1.165254	1.43979	56																																																																	
1262	8	0	1	1	0	hombre	hombre	1.165254	1.43979	25																																																																	
1263	8	0	1	1	1	hombre	hombre	1.165254	1.43979	33	primaria completa	1	si	Riesgo alto	no	0		si		no												1			0	0	0				si	no		0 times	5	1 a 9 anhos		no							no								no	no											
1264	8	0	1	1	1	hombre	hombre	1.165254	1.43979	42	secundaria incompleta	2	si	#NAME?	no	0		si		no												1	no	si	0	1	0	A veces			si	no		0 times	0.739726	1 mes a 1 anho		no							si								no	no											
1265	8	0	1	1	1	hombre	hombre	1.165254	1.43979	41	Secundaria completa	2	si	no se	no	0		si		no												1	no	si	0	1	0	Casi nunca			si	no		0 times	10	1 a 9 anhos		si	Después del 6º mes	1	Yo solo	Navaja	no	patio	si	si	no	no	si	no	Nunca	Nunca	no	no											
1266	8	0	1	1	1	hombre	hombre	1.165254	1.43979	39	universidad	3	si	bajo riesgo	no	0		si	1	no												1	no	si	0	1	0	Siempre			si	no		0 times	4	1 a 9 anhos	6076	no							no								no	no											
1267	8		0	0	1	hombre	hombre	1.165254	1.43979	33	secundaria incompleta	1	si	no se	no	0		si	3	si	no	no	no	no	no	no	si	no	no	no		1			0	0	0				si	no		0 times	1	1 mes a 1 anho	16619	no							no								no	no											
1268	8		0	0	1	hombre	hombre	1.165254	1.43979	27	Secundaria completa	2	si	no riesgo	no	0		si	1	no												1	no	si	0	1	0	Casi siempre			si	no		0 times	1	1 mes a 1 anho		no							si	si	no	no	si	no	Siempre	Siempre	no	no											
1269	8	1	1	1	1	hombre	hombre	1.165254	1.43979	37	primaria incompleta	3	si	no riesgo	no	0		si		no												1	si	si	1	0	0	Nunca	Nunca		si	no		0 times	13	10 a 19 anhos	2313	no							si	si	no	no	si	no	Casi nunca	Casi nunca	no	no											
1270	8	0	1	1	1	hombre	hombre	1.165254	1.43979	36	Secundaria completa	2	si	no riesgo	si	2	no	si	1	no												1			0	0	0				si	no		0 times	8	1 a 9 anhos	2757	no							si	si	no	no	si	no	Nunca	Nunca	no	no											
1271	8	0	1	1	1	hombre	hombre	1.165254	1.43979	30	no fui	2	si	#NAME?	si	2	no	si	7	si	si	no	no	no	no	no	no	no	si	no		1	no	si	0	1	0	A veces			si	si	1	1 time	0.2465753	1 mes a 1 anho		no							no								no	no											
1272	8	0	1	1	1	hombre	hombre	1.165254	1.43979	28	secundaria incompleta	2	si	no se	no	0		si		no												1	no	si	0	1	0	Casi siempre			si	no		0 times	0.2465753	1 mes a 1 anho		no							no								no	no											
1273	8	0	1	1	1	hombre	hombre	1.165254	1.43979	34	preparatoria completa	2	si	no riesgo	no	0		si	2	no												1	no	si	0	1	0	Siempre			si	no		0 times	0.739726	1 mes a 1 anho		no							no								no	no											
1274	8	0	1	1	1	hombre	hombre	1.165254	1.43979	57	preparatoria incompleta	3	si	no se	no	0		si	1	no												1	no	si	0	1	0	A veces			si	no		0 times				no							no								no	no											
1276	8	0	1	1	1	hombre	hombre	1.165254	1.43979	35	primaria incompleta	1	si	no riesgo	no	0		si	5	si	no	no	no	si	no	no	no	no	no	no		1			0	0	0				si	si	3	>1 time	0.739726	1 mes a 1 anho		no							si								no	no											
1277	8	0	1	1	1	hombre	hombre	1.165254	1.43979	27																																																																	
1278	8	0	1	1	1	hombre	hombre	1.165254	1.43979	31	universidad	2	si	Riesgo alto	no	0		si	0	no												1	no	si	0	1	0	Casi siempre			si	no		0 times	2	1 a 9 anhos		no							si	si	no	no	si	no	Casi siempre	Casi siempre	no	no											
1279	8	0	1	1	1	hombre	hombre	1.165254	1.43979	24	primaria incompleta	2	si	no se	si	1	no	si	1	si	si	no	no	si	no	no	no	no	no	no		1	no	si	0	1	0	Casi nunca			si	no		0 times	0.0712329	<30dias		no							no								no	no											
1280	8	0	1	1	0	hombre	hombre	1.165254	1.43979	30																																																																	
1281	8	0	1	1	1	hombre	hombre	1.165254	1.43979	27	Secundaria completa	1	si	#NAME?	no	0		si	4	no												1	no	si	0	1	0	Nunca			si	si	2	>1 time	0.2465753	1 mes a 1 anho		no							no								no	no											
1283	8	0	1	1	1	hombre	hombre	1.165254	1.43979	22	primaria incompleta	1	si	no se	si	3	no	si	2	si	si	no	no	no	no	no	no	no	no	no		1	no	si	0	1	0	Casi nunca			si	no		0 times	0.2465753	1 mes a 1 anho		si	Primer mes	1	Compañero  de celda	Con maquina	no	celda	no								no	no											
1284	8	0	1	1	0	hombre	hombre	1.165254	1.43979	22																																																																	
1285	8	0	1	1	1	hombre	hombre	1.165254	1.43979	33	primaria incompleta	2	no	bajo riesgo	si	9	no	no	0	no												1	no	si	0	1	0	Casi nunca			si	no		0 times	0.2465753	1 mes a 1 anho		no							si								no	no											
1286	8	0	1	1	1	hombre	hombre	1.165254	1.43979	23	primaria completa	2	si	no se	no	0		si	7	no												1	no	si	0	1	0	A veces			si	no		0 times	2	1 a 9 anhos		no							si	si	no	no	si	no	Casi nunca	Casi nunca	no	no											
1287	8	0	1	1	1	hombre	hombre	1.165254	1.43979	40	no fui	2	si	#NAME?	no	0		si	2	no												1	no	si	0	1	0	Nunca			si	no		0 times	0.2465753	1 mes a 1 anho		no							si	si	no	no	si	no			no	no											
1288	8	0	1	1	1	hombre	hombre	1.165254	1.43979	40	primaria incompleta	2	si	no riesgo	no	0				no												1	no	si	0	1	0	Nunca			si	si			1	1 mes a 1 anho		no							no								no	no											
1289	8	0	1	1	1	hombre	hombre	1.165254	1.43979	26	primaria incompleta	2	si	no se	si	3	no	no	0	no												1	no	si	0	1	0	A veces			si	no		0 times	0.2465753	1 mes a 1 anho		no							no								no	no											
1290	8	0	1	1	1	hombre	hombre	1.165254	1.43979																																																																		
1291	8	0	1	1	0	hombre	hombre	1.165254	1.43979	25																																																																	
1292	8	0	1	1	1	hombre	hombre	1.165254	1.43979	18	primaria completa	1	si	no riesgo	si	13	no	si		si	si	si	no	si	no	no	si	no	no	no		1	no	si	0	1	0	Nunca			si	no		0 times	0.2465753	1 mes a 1 anho		si	÷ 1o y 6º mes	1	Tatuador	Con maquina	si	baños	no								no	si	si	no	no	no	no	no	no	no	no	no	
1293	8	0	1	1	0	hombre	hombre	1.165254	1.43979	28																																																																	
1294	8	0	1	1	1	hombre	hombre	1.165254	1.43979	30	no fui	1	no	no se	si	no recuerdo	si	si														1	no	si	0	1	0	Nunca			si	si	10	>1 time	0.0794521	<30dias		no							no								no	no											
1295	8	0	1	1	0	hombre	hombre	1.165254	1.43979	48																																																																	
1296	8	0	1	1	1	hombre	hombre	1.165254	1.43979	19	primaria incompleta	1	si	#NAME?	si	3	no	si	2	si	si	no	no	si	no	no	si	no	no	no		1	si	si	1	0	0	Casi nunca	Casi nunca		si	no		0 times	0.2465753	1 mes a 1 anho		no							no								no	no											
1298	8	0	1	1	1	hombre	hombre	1.165254	1.43979	24	secundaria incompleta	2	si	no riesgo	si	47	no	si	1	si	si	no	no	no	no	no	si	no	no	no		1	no	si	0	1	0	Nunca			si	si	1	1 time	0.739726	1 mes a 1 anho	776	no							no								no	no											
1299	8	0	1	1	1	hombre	hombre	1.165254	1.43979	24	primaria incompleta	1	si	no se	si	10	no	si		si	si	si	si	si	no	no	si	si	no	no		1	no	si	0	1	0	Nunca			si	no		0 times	2	1 a 9 anhos	899	si	÷ 1o y 6º mes	7	Compañero de banda	Aguja de coser	no	celda	si	si	no	no	si	no	Nunca	Nunca	no	si	si	no	no	no	no	no	si	no	no	no	
1300	8	0	1	1	1	hombre	hombre	1.165254	1.43979	23	Secundaria completa	2	si	no riesgo	no	0		si	1													1	no	si	0	1	0	A veces			si	no		0 times	4	1 a 9 anhos									si	si	no	no	si	no	Nunca	Nunca	no	no											
1301	8	0	1	1	1	hombre	hombre	1.165254	1.43979	20	Secundaria completa	1	si	no riesgo	no	0		no	0	no												0	no	no	0	0	0				no	no		0 times	0.2465753	1 mes a 1 anho		no							no																				
1302	8	0	1	1	1	hombre	hombre	1.165254	1.43979	27	preparatoria incompleta	1	si	no riesgo	si	no recuerdo	no	si		si	si	no	no	no	no	no	no	no	no	no		1	no	si	0	1	0	A veces			si				0.2465753	1 mes a 1 anho		no							no								no												
1303	8	0	1	1	0	hombre	hombre	1.165254	1.43979	46																																																																	
1304	8	0	1	1	1	hombre	hombre	1.165254	1.43979	31																																																																	
1305	8	0	1	1	1	hombre	hombre	1.165254	1.43979	37	no fui	2	si	no riesgo	no	0		si		no												1			0	0	0				si	no		0 times	0.739726	1 mes a 1 anho		no															no	no											
1306	8	0	1	1	0	hombre	hombre	1.165254	1.43979	27																																																																	
1308	8	0	1	1	1	hombre	hombre	1.165254	1.43979	34																																																																	
1309	8	0	1	1	1	hombre	hombre	1.165254	1.43979	18																																																																	
1310	8	0	1	1	0	hombre	hombre	1.165254	1.43979	27																																																																	
1311	8	1	1	1	1	hombre	hombre	1.165254	1.43979	41																																																																	
1312	8	0	1	1	1	hombre	hombre	1.165254	1.43979	38	bachillerato tecnico	2	si	bajo riesgo	no	0		no	0	si	no	si	no	no	no	no	no	no	no	no		1	no	si	0	1	0	Casi nunca			si	si	1	1 time	4	1 a 9 anhos		no							si	si	no	no	si	no	Nunca	Nunca	no	no											
1313	8	0	1	1	1	hombre	hombre	1.165254	1.43979	31	secundaria incompleta	2	si	no riesgo	si	no recuerdo	no recuerdo	si		si	si	si	no	no	no	no	no	no	no	no		1	no	si	0	1	0	Nunca			si	no		0 times	5	1 a 9 anhos		si	Después del 6º mes	1			no se		si	si	no	no	si	no	Nunca	Nunca	no	si	si	no	no	no	no	no	no	no	no	no	
1314	8	0	1	1	1	hombre	hombre	1.165254	1.43979	42	no fui	1	si	bajo riesgo	si		no recuerdo	si	7	no												1	no	si	0	1	0	Nunca			si	no		0 times	4	1 a 9 anhos		no							no								no	si	si	no	no	no	no	no	no	no	no	no	
1315	8	0	1	1	1	hombre	hombre	1.165254	1.43979	24	secundaria incompleta	2	si	no se	no	0		si	1	no												1	no	si	0	1	0	Siempre			si	no		0 times	1	1 mes a 1 anho		no							no								no	no											
1316	8	0	1	1	1	hombre	hombre	1.165254	1.43979	35	bachillerato tecnico	1	si	no se	si	8	no	si		si	si	si	no	si	si	si	no	no	no	no		1	no	si	0	1	0	Nunca			si	no		0 times	7	1 a 9 anhos		si	Después del 6º mes	4	Yo solo	Alambre	no	celda	si	si	no	no	si	no	A veces	A veces	no	si	si	si	no	no	si	si	no	no	no	no	
1317	8	0	1	1	1	hombre	hombre	1.165254	1.43979	30	primaria incompleta	2	si	#NAME?	si	7	no	si	4	si	si	si	no	no	no	no	no	no	no	no		1	no	si	0	1	0	A veces			si	no		0 times	11	10 a 19 anhos		si	Después del 6º mes	4	Tatuador	Con maquina	no	celda	si	si	no	no	si	no	Casi nunca	Casi nunca	no	si	si	si	no	no	no	no	no	no	no	no	
1318	8	0	1	1	1	hombre	hombre	1.165254	1.43979	30	preparatoria incompleta	2	si	bajo riesgo	no	0		si	0	no												1	no	si	0	1	0	Casi nunca			si	si	1	1 time	0.2465753	1 mes a 1 anho	31	no							no								no	no											
1319	8	0	1	1	1	hombre	hombre	1.165254	1.43979	49		1	no																																0.739726	1 mes a 1 anho		no							no																				
1320	8	0	1	1	1	hombre	hombre	1.165254	1.43979	32																																																																	
1321	8	0	1	1	1	hombre	hombre	1.165254	1.43979	19																																																																	
1322	8	0	1	1	1	hombre	hombre	1.165254	1.43979	26																																																																	
1323	8	0	1	1	0	hombre	hombre	1.165254	1.43979	22																																																																	
1324	8		0	0	1	hombre	hombre	1.165254	1.43979	42	Secundaria completa	1	si	no riesgo	no	0		si	1	no												1	no	si	0	1	0	Casi siempre			si	no		0 times	3	1 a 9 anhos		no							no								no	no											
1326	8	0	1	1	1	hombre	hombre	1.165254	1.43979																																																																		
1327	8	0	1	1	1	hombre	hombre	1.165254	1.43979	25	primaria incompleta	1	si	bajo riesgo	si	3	no	si	3	si	si	no	no	no	no	no	si	no	no	no		1	no	si	0	1	0	Siempre			si	no		0 times	0.0684932	<30dias		no							no								no	si	si	no	no	no	no	no	no	no	no	no	
1328	8	0	1	1	0	hombre	hombre	1.165254	1.43979																																																																		
1329	8	0	1	1	1	hombre	hombre	1.165254	1.43979	59																																																																	
1330	8	0	1	1	1	hombre	hombre	1.165254	1.43979	37	universidad	2	si	bajo riesgo	no	0		no	0	si	no	si	no	no	no	no	no	no	no	no		1	no	si	0	1	0	Nunca			si	si	1	1 time	3	1 a 9 anhos		no							si	si	no	no	si	no	Nunca	Nunca	no	no											
1331	8	1	1	1	1	hombre	hombre	1.165254	1.43979	35	bachillerato tecnico	2	si	bajo riesgo	si	1	no	si	4	si	si	si	no	si	si	si	si	no	no	si	La mitad de las veces	1			0	0	0				si	no		0 times	17	10 a 19 anhos	124	si	Después del 6º mes	8	Tatuador	Aguja de coser	si	celda	si	si	no	no	si	no			si	si	si	si	no	si	si	no	si	no	no	si	si
1332	8	0	1	1	0	hombre	hombre	1.165254	1.43979																																																																		
1333	8	0	1	1	1	hombre	hombre	1.165254	1.43979	35	primaria completa	1	si	Riesgo alto	no	0		si		si	si	si	no	si	no	no	no	no	no	no		1	no	si	0	1	0	A veces			si	no		0 times	12	10 a 19 anhos	2831	no							si	si	no	no	si	no	Nunca	Nunca	no	si	si	si	no	no	no	no	no	no	no	no	
1334	8	0	1	1	0	hombre	hombre	1.165254	1.43979	37																																																																	
1335	8	0	1	1	1	hombre	hombre	1.165254	1.43979	23	primaria incompleta	1	si	bajo riesgo	si	3	no	si	2	si	si	no	no	no	no	no	si	no	no	si	Nunca	1			0	0	0				si	si	1	1 time	5	1 a 9 anhos	1674	si	÷ 1o y 6º mes	2	Tatuador	Con maquina	si	celda	no								no	si	no	si	no	no	no	no	no	no	no	no	
1336	8	0	1	1	1	hombre	hombre	1.165254	1.43979	39	Secundaria completa	1	si	no riesgo	no	0		si		si	no	no	no	no	no	si	no	no	no	no		1	no	si	0	1	0	Siempre			si	no		0 times	4	1 a 9 anhos		no							no								no	no											
1337	8	0	1	1	1	hombre	hombre	1.165254	1.43979	26	primaria completa	1	si	no riesgo	si	1	no	si	1	si	si	si	no	si	no	no	si	no	no	no		1	si	si	1	0	0	Nunca	Nunca		si	no		0 times	7	1 a 9 anhos		no							no								no	si	si	no	no	no	no	no	no	no	no	no	
1338	8	0	1	1	1	hombre	hombre	1.165254	1.43979	39	otro	4	si	bajo riesgo	no	0		no	0	si	si	no	no	no	no	no	no	no	no	no		1	no	si	0	1	0	Casi siempre			si	no		0 times	1	1 mes a 1 anho		no							si								no	no											
1339	8	0	1	1	1	hombre	hombre	1.165254	1.43979	35	primaria completa	2	si	no se	no	0		si	1	no												1	no	si	0	1	0	Casi siempre			si	no		0 times	2	1 a 9 anhos		no							si								no	no											
1340	8	0	1	1	1	hombre	hombre	1.165254	1.43979	39	primaria incompleta	2	si	no se	no	0																1		si			0	Nunca			si	no		0 times	1	1 mes a 1 anho		no							si	si	no	no	si	no	Casi nunca	Casi nunca	no	no											
1341	8	0	1	1	1	hombre	hombre	1.165254	1.43979	25	primaria incompleta	2	si	bajo riesgo	si	1	no	si	1	si	no	si	no	no	no	no	no	no	no	no		1	no	si	0	1	0	Nunca			si	no		0 times	1	1 mes a 1 anho	852	no							si	si	no	no	si	no			no	no											
1342	8	0	1	1	0	hombre	hombre	1.165254	1.43979	30																																																																	
1343	8	0	1	1	1	hombre	hombre	1.165254	1.43979	40	preparatoria completa	2	si	no riesgo	si	2	no	si	1	si	no	si	no	no	no	no	no	no	no	no		1	no	si	0	1	0	Casi nunca			si	no		0 times	15	10 a 19 anhos		si	Después del 6º mes	5	Tatuador	Con maquina		celda	si	si	no	no	si	no	Casi nunca	Casi nunca	si	si	no	si	no	no	no	no	no	no	no	no	
1344	8	0	1	1	1	hombre	hombre	1.165254	1.43979	33																																																																	
1346	8	0	1	1	1	hombre	hombre	1.165254	1.43979	48																																																																	
1347	8	0	1	1	1	hombre	hombre	1.165254	1.43979	23	primaria incompleta	1	si	no se	si	4	no	si	3	si	si	no	no	si	no	no	no	si	no	no		1	no	si	0	1	0	A veces			si	si	5	>1 time	0.739726	1 mes a 1 anho		no							no								no	si	si	no	no	si	no	si	no	no	no	no	
1349	8	0	1	1	1	hombre	hombre	1.165254	1.43979	43	preparatoria completa	2	si	bajo riesgo	si	1	no	si	2	si	si	si	no	no	no	no	no	no	no	no		1	no	si	0	1	0	A veces			si	no		0 times	18	10 a 19 anhos		si	Después del 6º mes	1	Tatuador	Con maquina	no	celda	si	si	no	no	si	no	A veces	A veces	si	si	si	si	no	no	no	no	no	no	no	no	
1350	8	0	1	1	1	hombre	hombre	1.165254	1.43979	25	bachillerato tecnico	3	si	bajo riesgo	no	0		si	1	si	si	si	no	si	si	si	no	no	no	no		1	no	si	0	1	0	Casi nunca			si	no		0 times	3	1 a 9 anhos		si	÷ 1o y 6º mes	3	Compañero  de celda	Aguja de coser	si	celda	si	si	no	no	si	no	Casi nunca	Casi nunca	si	si	si	si	no	no	no	no	no	no	no	no	
1351	8	0	1	1	0	hombre	hombre	1.165254	1.43979	48																																																																	
1353	8	0	1	1	0	hombre	hombre	1.165254	1.43979	28																																																																	
1354	8	0	1	1	1	hombre	hombre	1.165254	1.43979	30																																																																	
1355	8	0	1	1	1	hombre	hombre	1.165254	1.43979	22	primaria incompleta	2	si	no se	si	2	no	si	2	no												1	no	si	0	1	0	Nunca			si	no		0 times	0.2465753	1 mes a 1 anho		no							si	si	no	no	si	no	Nunca	Nunca	no	no											
1356	8	0	1	1	1	hombre	hombre	1.165254	1.43979	33	bachillerato tecnico	2	si	#NAME?	no	0		si		si	no	no	no	no	no	si	no	no	no	no		1	no	si	0	1	0	Casi siempre			si	no		0 times	0.739726	1 mes a 1 anho		no							si	si	no	no	si	no	Nunca	Nunca	no	no											
1358	8	0	1	1	1	hombre	hombre	1.165254	1.43979	23																																																																	
1360	8	0	1	1	1	hombre	hombre	1.165254	1.43979	30	primaria incompleta	2	si	no se	si	3	no	si	2	si	no	si	no	no	no	no	no	no	no	no				no	0	0									0.739726	1 mes a 1 anho		no															no	no											
1361	8	0	1	1	1	hombre	hombre	1.165254	1.43979	39	primaria incompleta	1	si	#NAME?	si	no recuerdo	no	si		si	si	no	no	no	no	no	no	no	no	si	No se	1	si	si	1	0	0	Nunca	Casi nunca		si	no		0 times	3	1 a 9 anhos		si	Después del 6º mes	1	Tatuador	Con maquina	si	celda	si	si	no	no	si	no	Nunca	Nunca	si	si	si	si	no	si	si	no	si	no	no	no	
1362	8	0	1	1	1	hombre	hombre	1.165254	1.43979	23	primaria completa	2	si	bajo riesgo	no	0		si	3	si	si	si	no	no	no	no	no	no	no	no		1	no	si	0	1	0	Casi nunca			si	si	1	1 time	2	1 a 9 anhos		no							si	si	no	no	si	no	Nunca	Nunca	si	si	si	no	no	no	no	no	no	no	no	no	
1364	8	0	1	1	0	hombre	hombre	1.165254	1.43979	29																																																																	
1365	8	0	1	1	1	hombre	hombre	1.165254	1.43979	65	secundaria incompleta	2	si	no riesgo	no	0		no	0	no												1	no	si	0	1	0	Nunca			si	no		0 times	3	1 a 9 anhos	981	no							si	si	no	no	si	no	Nunca	Nunca	no	no											
1366	8	0	1	1	0	hombre	hombre	1.165254	1.43979	52																																																																	
1367	8	0	1	1	1	hombre	hombre	1.165254	1.43979																																																																		
1368	8	0	1	1	1	hombre	hombre	1.165254	1.43979	25	Secundaria completa	1	si	no se	si	2	no	si		si	si	si	no	no	no	si	no	no	no	si	Rara vez	1	no	si	0	1	0	A veces			si	no		0 times	2	1 a 9 anhos									si	si	no	no	si	no	A veces	A veces													
1369	8	0	1	1	0	hombre	hombre	1.165254	1.43979	55																																																																	
1370	8		0	0	1	hombre	hombre	1.165254	1.43979	46	primaria incompleta	2	si	bajo riesgo	no	0		no	0	no												1	no	si	0	1	0	Siempre			si	no		0 times	3	1 a 9 anhos		no							si	si	no	no	si	no	Casi nunca	Casi nunca	no	no											
1372	8	0	1	1	1	hombre	hombre	1.165254	1.43979	52	no fui	2	si	#NAME?	no	0		no	0	no												1	no	si	0	1	0	A veces			si	no		0 times	7	1 a 9 anhos		no							no								no	no											
1373	8		0	0	1	hombre	hombre	1.165254	1.43979	35	universidad	2	si	no riesgo	no	0		si		si	no	si	no	no	no	no	si	no	no	no		1	no	si	0	1	0	Casi siempre			si	no		0 times	6	1 a 9 anhos	1136	si	Después del 6º mes	1	Compañero  de celda	Con maquina	no	baños	si	si	no	no	si	no	Siempre	Siempre	no	no											
1374	8	0	1	1	0	hombre	hombre	1.165254	1.43979	66																																																																	
1375	8		1	1	0	hombre	hombre	1.165254	1.43979	31																																																																	
1376	8	0	1	1	0	hombre	hombre	1.165254	1.43979	38																																																																	
1377	8	0	1	1	0	hombre	hombre	1.165254	1.43979	31																																																																	
1378	8	0	1	1	0	hombre	hombre	1.165254	1.43979	30																																																																	
1379	8	0	1	1	1	hombre	hombre	1.165254	1.43979	31	Secundaria completa	3	si	bajo riesgo	no	0		si	1	no												1			0	0	0				si	no		0 times																			no	no											
1380	8	0	1	1	1	hombre	hombre	1.165254	1.43979	26	bachillerato tecnico	1	si	Riesgo alto	no	0		si		si	si	si	no	si	no	si	no	no	no	no		1	no	si	0	1	0	Casi siempre			si	no		0 times	7	1 a 9 anhos		si		2		Con maquina	no	celda	si	si	no	no	si	no			no	si	si	si	no	no	no	no	no	no	no	no	
1381	8	0	1	1	1	hombre	hombre	1.165254	1.43979	49	no fui	2	no	no se	si	1	no	si	7	si	si	si	no	no	no	no	no	no	no	no		1	no	si	0	1	0	Nunca			si	no		0 times	5	1 a 9 anhos		si	Después del 6º mes	1	Yo solo	Aguja de coser	no se	Otros	si	si	no	no	si	no	Nunca	Nunca	no	si	si	no	no	no	no	no	no	no	no	no	
1382	8	0	1	1	1	hombre	hombre	1.165254	1.43979	25	primaria incompleta	2	si	bajo riesgo	si	12	no	si	2	si	no	si	no	si	no	no	si	no	no	no		1	no	si	0	1	0	Siempre			si	no		0 times	3	1 a 9 anhos	8130	no							si	si	no	no	si	no	Casi siempre	Casi siempre	no	no											
1383	8	0	1	1	1	hombre	hombre	1.165254	1.43979	34	primaria incompleta	2	si	no se	si	11	no recuerdo	si	1	no												0	no	no	0	0	0				no							no							no								no	no											
1384	8	0	1	1	1	hombre	hombre	1.165254	1.43979	47		2	si	no riesgo	no	0		no	0	no												1			0	0	0				si	no		0 times	2	1 a 9 anhos		no							si	si	no	no	si	no	Nunca	Nunca	no	no											
1385	8	0	1	1	0	hombre	hombre	1.165254	1.43979	28																																																																	
1386	8	0	1	1	1	hombre	hombre	1.165254	1.43979	35	primaria incompleta	2	si	no se	no	0		si	1	si	no	no	no	si	no	no	no	no	no	no		1	no	si	0	1	0	Casi siempre			si				0.2465753	1 mes a 1 anho		no							no								no	no											
1387	8	0	1	1	1	hombre	hombre	1.165254	1.43979	62	Secundaria completa	2	si	no se	no	0		no	0	no												1	no	si	0	1	0	Nunca			si	no		0 times	2	1 a 9 anhos		no							no								no	no											
1388	8	0	1	1	1	hombre	hombre	1.165254	1.43979	26	no fui	1	si	no se	si	1	si	si	4	si	no	no	no	si	no	no	no	no	no	si	La mitad de las veces	1	no	si	0	1	0	Siempre			si	si	1	1 time	1			no							no								no	si	no	si	no	no	no	no	no	no	no	si	no
1389	8	0	1	1	0	hombre	hombre	1.165254	1.43979	26																																																																	
1390	8	0	1	1	0	hombre	hombre	1.165254	1.43979	43																																																																	
1391	8		0	0	1	hombre	hombre	1.165254	1.43979	24	bachillerato tecnico	2	si	bajo riesgo	no	0		no	0	no												1	no	si	0	1	0	Casi siempre			si	no		0 times	0.2465753	1 mes a 1 anho		no							si	si	no	no	si	no	A veces	A veces	no	no											
1392	8	0	1	1	1	hombre	hombre	1.165254	1.43979	27	bachillerato tecnico	2	si	no se	no	0		si	1	si	no	si	no	si	si	no	no	no	no	no		1	no	si	0	1	0	A veces			si	no		0 times	0.2465753	1 mes a 1 anho		no							no								no	si	si	no	no	si	no	no	no	no	no	no	
1393	8	0	1	1	1	hombre	hombre	1.165254	1.43979	20	Secundaria completa	1	si	no se	si	8	no	si	1	si	si	si	no	si	si	si	si	si	no	no		1	no	si	0	1	0	Casi siempre			si	si	1	1 time	3	1 a 9 anhos	83	no							no								si	si	si	si	no	si	si	si	no	no	no	no	
1394	8	0	1	1	1	hombre	hombre	1.165254	1.43979	28	primaria completa	2	si	#NAME?	si	2	no	si	6	no												1	si	si	1	0	0	Nunca	Nunca		si	no		0 times	1	1 mes a 1 anho		no							si	si	no	no	si	no	Nunca	Nunca	si	no											
1396	8	0	1	1	1	hombre	hombre	1.165254	1.43979	28	universidad	2	no	bajo riesgo	no	0		si	0	no												1	no	si	0	1	0	Casi nunca			si	no		0 times	0.0547945	<30dias		no							no								no	no											
1397	8	0	1	1	1	hombre	hombre	1.165254	1.43979	35	preparatoria completa	2	si	bajo riesgo	si	4	no	si	0	si	si	si	no	no	si	si	no	si	no	si	Rara vez	1	no	si	0	1	0	A veces			si	no		0 times	4	1 a 9 anhos		si	Después del 6º mes	2	Tatuador	Con maquina	no	celda	si	si	no	no	si	no	Nunca	Nunca	no	si	si	no	no	si	no	si	no	no	no	no	
1398	8		0	0	1	hombre	hombre	1.165254	1.43979	37	Secundaria completa	2	no	no riesgo	no	0		si	2	no												1	no	si	0	1	0	Nunca			si	no		0 times	0.2465753	1 mes a 1 anho		no							si	si	no	no	si	no	Nunca	Nunca	no	no											
1399	8	0	1	1	1	hombre	hombre	1.165254	1.43979	22	preparatoria completa	2	si	bajo riesgo	no	0		si	2	si	si	si	no	si	si	si	no	si	no	no		1	no	si	0	1	0	Casi siempre			si	si	1	1 time	0.739726	1 mes a 1 anho		no							no								no	si	si	si	no	si	si	no	no	no	no	no	
1400	8	0	1	1	0	hombre	hombre	1.165254	1.43979	26																																																																	
1401	8	0	1	1	1	hombre	hombre	1.165254	1.43979	26	Secundaria completa	1	si	bajo riesgo	no	0		si	1	si	si	si	no	si	si	no	no	no	no	no		1	no	si	0	1	0	A veces			si	no		0 times	0.0712329	<30dias		no							no								no												
1402	8	0	1	1	0	hombre	hombre	1.165254	1.43979	32																																																																	
1403	8	0	1	1	1	hombre	hombre	1.165254	1.43979	35	Secundaria completa	2	si	no se	no	0		si	0	no												1	no	si	0	1	0	A veces			si	no		0 times	0.2465753	1 mes a 1 anho		no							no								no	no											
1404	8	1	1	1	1	hombre	hombre	1.165254	1.43979	26	primaria completa	1	si	no se				si														1	no	si	0	1	0	A veces			si				0.2465753	1 mes a 1 anho		no							no								no	no											
1407	8		0	0	1	hombre	hombre	1.165254	1.43979	28																																																																	
1408	8	0	1	1	0	hombre	hombre	1.165254	1.43979	49																																																																	
1409	8	0	1	1	1	hombre	hombre	1.165254	1.43979	21	secundaria incompleta	2	si	no se	si	4	no	si		si	si	si	no	no	no	no	no	no	no	no		1	no	si	0	1	0	A veces			si	si	1	1 time	1	1 mes a 1 anho		no							si	si	no	no	si	no	Casi nunca	Casi nunca	no	no											
1410	8	0	1	1	0	hombre	hombre	1.165254	1.43979	21																																																																	
1412	8	0	1	1	1	hombre	hombre	1.165254	1.43979	29	preparatoria incompleta	2	si	no riesgo	no	0		si		no												1	no	si	0	1	0	Casi nunca			si	no		0 times	3	1 a 9 anhos		no							si	si	no	no	si	no	Nunca	Nunca	no	no											
1413	8	0	1	1	1	hombre	hombre	1.165254	1.43979	45	Secundaria completa	2	si	no se	no	0		no	0	no												1	no	si	0	1	0	A veces			si	no		0 times	1	1 mes a 1 anho		no							si	si	no	no	si	no	Nunca	Nunca	no	no											
1415	8	0	1	1	1	hombre	hombre	1.165254	1.43979	29																																																																	
1416	8	0	1	1	1	hombre	hombre	1.165254	1.43979	20	primaria incompleta	2	si	bajo riesgo	no	0		si		no																				Nunca		no		0 times	0.2465753	1 mes a 1 anho		no							si								no	no											
1417	8	0	1	1	0	hombre	hombre	1.165254	1.43979	35																																																																	
1418	8	0	1	1	1	hombre	hombre	1.165254	1.43979	26	preparatoria incompleta	2	si	no riesgo	si	no recuerdo	si	si		si	no	si	no	no	no	no	no	no	no	no		1	no	si	0	1	0	Nunca			si	si	4	>1 time	0.0684932	<30dias		no							no								no	no											
1420	8	0	1	1	1	hombre	hombre	1.165254	1.43979	39	preparatoria completa	2	si	no riesgo	si	3	no	si	1	no												1	no	si	0	1	0	A veces			si	no		0 times	13	10 a 19 anhos		no							si	si	no	no	si	no			no	no											
1421	8	0	1	1	1	hombre	hombre	1.165254	1.43979	28	primaria incompleta	2	si	no riesgo	no	0		no	0	no												1	no	si	0	1	0	Siempre			si	no		0 times	1	1 mes a 1 anho		no							si	si	no	no	si	no	Nunca	Nunca	no	no											
1422	8	0	1	1	1	hombre	hombre	1.165254	1.43979	29	primaria completa	1	si	bajo riesgo	no	0		si	2	no												1	no	si	0	1	0	Casi siempre			si	no		0 times	0.739726	1 mes a 1 anho		no							si								no	no											
1424	8	0	1	1	1	hombre	hombre	1.165254	1.43979	44	preparatoria incompleta	3	si	no se	si	no recuerdo	si	si		si	si	si	no	no	no	no	si	no	no	no		1	no	si	0	1	0	Casi nunca			si	si	1	1 time	5	1 a 9 anhos		no							no								no	si	si	no	no	no	no	no	no	no	no	no	
1425	8	0	1	1	1	hombre	hombre	1.165254	1.43979	37	no fui	2	no	no riesgo	no	0		si		si	no	si	no	no	no	no	no	no	no	no		1	no	si	0	1	0	Nunca			si				9	1 a 9 anhos		no							si	si	no	no	si	no	Nunca	Nunca	no	no											
1426	8	0	1	1	1	hombre	hombre	1.165254	1.43979	40	preparatoria completa	3	si	#NAME?	no	0		no	0	no												1	si	si	1	0	0	A veces	Siempre		si	no		0 times	0.2465753	1 mes a 1 anho		no							si								no	no											
1427	8	0	1	1	1	hombre	hombre	1.165254	1.43979	30	primaria incompleta	4	si	no riesgo	si	3	no	si	0	no												1	no	si	0	1	0	Siempre			si	no		0 times	2	1 a 9 anhos		no							no								no	no											
1428	8	0	1	1	0	hombre	hombre	1.165254	1.43979	38																																																																	
1429	8	0	1	1	1	hombre	hombre	1.165254	1.43979	22	primaria incompleta	2	si	no se	si	44	no	si	2	si	no	si	no	no	no	no	no	no	no	no		1	no	si	0	1	0	A veces			si	si	1	1 time				no							si	si	no	no	si	no	Casi siempre	Casi siempre	no	no											
1430	8	0	1	1	0	hombre	hombre	1.165254	1.43979	27																																																																	
1431	8	0	1	1	1	hombre	hombre	1.165254	1.43979	29	primaria completa	2	si	bajo riesgo	si	no recuerdo	no	si		si	si	no	no	no	no	no	no	no	no	no		1	no	si	0	1	0	A veces			si	si	2	>1 time	2	1 a 9 anhos		no							si	si	no	no	si	no	A veces	A veces	no	no											
1432	8	0	1	1	0	hombre	hombre	1.165254	1.43979	53																																																																	
1433	8	0	1	1	0	hombre	hombre	1.165254	1.43979																																																																		
1434	8	0	1	1	0	hombre	hombre	1.165254	1.43979	41																																																																	
1435	8	0	1	1	1	hombre	hombre	1.165254	1.43979	31	secundaria incompleta	2	si	no riesgo	no	0		si	1	si	no	si	no	no	no	no	no	no	no	no		1	no	si	0	1	0	Casi siempre			si	no		0 times	4	1 a 9 anhos		no							no								si	no											
1436	8	0	1	1	0	hombre	hombre	1.165254	1.43979	51																																																																	
1437	8	0	1	1	1	hombre	hombre	1.165254	1.43979	47	Secundaria completa	2	si	no riesgo	no	0		si	1	no												1			0	0	0				si	no		0 times	1	1 mes a 1 anho		no							no								no	no											
1438	8	0	1	1	1	hombre	hombre	1.165254	1.43979	41	primaria completa	2	si	no se	no	0		si	3	no												1	no	si	0	1	0	Nunca			si	no		0 times			740	no							no								no	no											
1439	8		0	0	1	hombre	hombre	1.165254	1.43979	46	Secundaria completa	3	si	no se	no	0		no	0	no												1	no	si	0	1	0	Siempre			si	si	5	>1 time	5	1 a 9 anhos		si		5	Yo solo	Alambre	no	celda	si								no	no											
1440	8	0	1	1	1	hombre	hombre	1.165254	1.43979	47	no fui	2	si	no riesgo	no	0		si	4	no												1			0	0	0				si	no		0 times	4	1 a 9 anhos	304	no							si	si	no	no	si	no	A veces	A veces	no	no											
1441	8	0	1	1	1	hombre	hombre	1.165254	1.43979	25	primaria completa	1	si	no se	no	0		si	1	no												1	no	si	0	1	0	Nunca			si	no		0 times	4	1 a 9 anhos		no							no									no											
1442	8	0	1	1	0	hombre	hombre	1.165254	1.43979	38	no fui	2	si	no riesgo	si	1	no recuerdo	no	0	no												0	no	no	0	0	0				no	no		0 times	6	1 a 9 anhos		no							no								no	no											
1443	8	0	1	1	1	hombre	hombre	1.165254	1.43979	42	Secundaria completa	1		no riesgo	no	0		si	2	no												1	no	si	0	1	0	Casi siempre			si	si	1	1 time	1	1 mes a 1 anho		no															no	no											
1444	8		0	0	1	hombre	hombre	1.165254	1.43979	23	secundaria incompleta	2	si	no riesgo	si		no	si	2													1	no	si	0	1	0	Casi nunca			si	si			3	1 a 9 anhos	8521	no							si	si	no	no	si	no	Casi nunca	Casi nunca	no												
1445	8	0	1	1	0	hombre	hombre	1.165254	1.43979	26																																																																	
1446	8	0	1	1	0	hombre	hombre	1.165254	1.43979	21																																																																	
1447	8	0	1	1	0	hombre	hombre	1.165254	1.43979	23																																																																	
1448	8	0	1	1	0	hombre	hombre	1.165254	1.43979	35																																																																	
1449	8	0	1	1	1	hombre	hombre	1.165254	1.43979	27	bachillerato tecnico	1	si	#NAME?	no	0		si		si	no	no	no	no	si	no	no	no	no	no		1	no	si	0	1	0	Nunca			si	no		0 times	0.739726	1 mes a 1 anho		no							no								no	si	no	no	no	no	si	no	no	no	no	no	
1450	8	0	1	1	1	hombre	hombre	1.165254	1.43979	52		3	si	no riesgo	no	0				no												1	no	si	0	1	0	Nunca			si	no		0 times	0.0684932	<30dias									si	si	no	no	si	no	Nunca	Nunca		no											
1451	8	0	1	1	0	hombre	hombre	1.165254	1.43979	19																																																																	
1452	8		0	0	1	hombre	hombre	1.165254	1.43979	43	preparatoria completa	1	si	no riesgo	no	0		si	3	no												1	no	si	0	1	0	Nunca			si	no		0 times	0.2465753	1 mes a 1 anho		no							no								no	no											
1453	8		0	0	1	hombre	hombre	1.165254	1.43979	48	primaria incompleta	2	si	bajo riesgo	no	0		si	6	no												1	no	si	0	1	0	Siempre			si	no		0 times	3	1 a 9 anhos	4565	no							si	si	no	no	si	no	Siempre	Siempre	no	no											
1454	8	0	1	1	1	hombre	hombre	1.165254	1.43979	28	Secundaria completa	1	si	#NAME?	no	0		si	4	si	si	si	no	si	si	si	si	no	no	no		1	no	si	0	1	0	Casi siempre			si	no		0 times	8	1 a 9 anhos		si	Después del 6º mes	3	Compañero  de celda	Aguja de coser	no	celda	si	si	no	no	si	no	Casi siempre	Casi siempre	no	si	si	si	no	si	si	si	si	no	no	no	
1455	8	0	1	1	1	hombre	hombre	1.165254	1.43979	50	no fui	1	si	no se	no	0		si	7	si	si	si	no	no	no	no	no	no	no	no		1	no	si	0	1	0	Nunca			si	no		0 times	8	1 a 9 anhos		no							no								no	si	si	si	no	no	no	no	no	no	no	no	
1456	8	0	1	1	1	hombre	hombre	1.165254	1.43979	42	primaria incompleta	3	si	bajo riesgo	no	0		no	0	si	si	no	no	no	no	no	no	no	no	no		1	no	si	0	1	0	Nunca			si	no		0 times	0.2465753	1 mes a 1 anho		no							no								no	no											
1457	8	0	1	0	1	hombre	hombre	1.165254	1.43979	24	secundaria incompleta	2	si	no riesgo	no	0		no	0	no												1	no	si	0	1	0	Casi siempre			si				2	1 a 9 anhos		no							no								no	no											
1458	8	0	1	1	0	hombre	hombre	1.165254	1.43979	38																																																																	
1459	8	0	1	1	1	hombre	hombre	1.165254	1.43979	34	primaria incompleta	1	si	#NAME?	no	0		si	2	si	si	si	no	no	no	no	si	no	no	no		1	no	si	0	1	0	Nunca			si	si	1	1 time	4	1 a 9 anhos		no							no								si	si	si	si	no	no	no	no	si	no	no	no	
1460	8	0	1	1	1	hombre	hombre	1.165254	1.43979	22	primaria completa	1	si	no se	si	3	no	si	3	si	si	no	no	no	no	no	no	no	no	no		1	no	si	0	1	0	A veces			si	no		0 times	4	1 a 9 anhos		no							si	si	no	no	si	no	Nunca	Nunca	no	si	si	no	no	no	no	no	no	no	no	no	
1461	8	0	1	0	1	hombre	hombre	1.165254	1.43979	35																																																																	
1462	8	0	1	1	1	hombre	hombre	1.165254	1.43979	22	Secundaria completa	1	si	no riesgo	si	5	no	si		si	si	si	no	si	no	no	si	no	no	no		1	no	si	0	1	0	A veces			si	no		0 times											si	si	no	no	si	no	Casi nunca	Casi nunca	no												
1464	8	0	1	1	0	hombre	hombre	1.165254	1.43979																																																																		
1465	8	0	1	1	1	hombre	hombre	1.165254	1.43979	31	primaria incompleta		si	bajo riesgo	no	0		si	2	no												1	no	si	0	1	0				si	si	1	1 time	0.2465753	1 mes a 1 anho		si	÷ 1o y 6º mes						si								no	no											
1466	8	0	1	1	0	hombre	hombre	1.165254	1.43979																																																																		
1467	8	0	1	1	1	hombre	hombre	1.165254	1.43979	21	primaria completa	2	si	no riesgo	no	0		si	6	si	no	no	no	si	no	no	no	no	no	no		1	no	si	0	1	0	A veces			si	no		0 times	0.2465753	1 mes a 1 anho		no							si	si	no	no	si	no	Casi siempre	Casi siempre	no	no											
1468	8	0	1	1	1	hombre	hombre	1.165254	1.43979	37	no fui	2	si	no riesgo	si		no recuerdo	no	0	no												1	no	si	0	1	0				si	no		0 times	0.0219178	<30dias		no							no								no	no											
1469	8	0	1	1	1	hombre	hombre	1.165254	1.43979	34																																																																	
1470	8	0	1	1	1	hombre	hombre	1.165254	1.43979	25	primaria incompleta	2	si	bajo riesgo	si	3	no	si	3	si	si	si	no	no	no	no	no	no	no	no		1	no	si	0	1	0	Nunca			si	no		0 times	3	1 a 9 anhos		si	Después del 6º mes	9	Compañero  de celda	Otro	si	celda	si	si	no	no	si	no	Nunca	Nunca	si	si	si	no	no	no	no	no	no	no	no	no	
1471	8	0	1	1	1	hombre	hombre	1.165254	1.43979	20	primaria incompleta	1	si	no se	no	0		no	0	si	si	si	no	no	no	no	no	no	no	no		0	no	no							no	no		0 times	0.739726	1 mes a 1 anho		no							si								no	no											
1472	8	0	1	1	0	hombre	hombre	1.165254	1.43979	25																																																																	
1473	8	0	1	1	1	hombre	hombre	1.165254	1.43979	22	secundaria incompleta	2	si	no se	no	0		si	2	si	si	si	si	si	si	si	no	si	no	si	Nunca	1	no	si	0	1	0	Nunca			si	si	3	>1 time	1	1 mes a 1 anho		no							si	si	no	no	si	no	Nunca	Nunca	no	no											
1474	8	0	1	1	0	hombre	hombre	1.165254	1.43979	51																																																																	
1477	8	0	1	1	1	hombre	hombre	1.165254	1.43979	30	primaria completa	3	si	no riesgo	si	6	no	si	0	si	si	si	no	no	no	si	si	si	no	no		1	no	si	0	1	0	A veces			si	si	5	>1 time	5	1 a 9 anhos		si	Primer mes	18	Compañero  de celda	Aguja de coser	no	celda	si	si	no	no	si	no	A veces	A veces	si	si	si	si	no	no	no	no	si	no	no	no	
1478	8	0	1	1	1	hombre	hombre	1.165254	1.43979	39	no fui	2	si	no se	no	0		si		si	no	si	no	no	no	no	no	no	no	no		1	no	si	0	1	0	Nunca			si	no		0 times	0.739726	1 mes a 1 anho		no							si	si	no	no	si	no	Nunca	Nunca	no	no											
1479	8	0	1	1	1	hombre	hombre	1.165254	1.43979	35	universidad		si	no riesgo	si	9	no	si	2	si	no	si	no	si	si	no	no	si	no	no		1	no	si	0	1	0	Casi siempre			si	no		0 times	8	1 a 9 anhos	1607	no															no	si	si	no	no	no	no	no	no	no	no	no	
1480	8	0	1	1	1	hombre	hombre	1.165254	1.43979	33	primaria incompleta	2	si	#NAME?	no	0		si		si	si	no	no	no	no	no	no	no	no	no		1	no	si	0	1	0	Casi nunca			si	no		0 times	0.2465753	1 mes a 1 anho									si	si	no	no	si	no	Casi nunca	Casi nunca	no	si	si	no	no	no	no	no	no	no	no	no	
1481	8	0	1	1	1	hombre	hombre	1.165254	1.43979	40	Secundaria completa	2	si	no riesgo	si	1	no	si		si	no	si	no	no	no	no	si	no	no	no		1	no	si	0	1	0	A veces			si	no		0 times	1	1 mes a 1 anho		no							si	si	no	no	si	no	Nunca	Nunca	no	no											
1482	8	0	1	1	1	hombre	hombre	1.165254	1.43979	31	Secundaria completa	2	si	no se				no	0	si	si	si	no	si	si	si	si	si	si	no		1	no	si	0	1	0	A veces			si				2	1 a 9 anhos		no							si	si	no	no	si	no	Nunca	Nunca	no	si	si	no	no	no	no	no	no	no	no	no	
1483	8	1	1	1	1	hombre	hombre	1.165254	1.43979	49																																																																	
1484	8		0	0	1	hombre	hombre	1.165254	1.43979	31	preparatoria incompleta	2	si	no se	si	3	no	si	3	si	si	si	no	si	no	si	si	no	no	no		1	no	si	0	1	0	Nunca			si	si	1	1 time	8	1 a 9 anhos		no							si	si	no	no	si	no	Nunca	Nunca	no	no											
1485	8	0	1	1	1	hombre	hombre	1.165254	1.43979	49	primaria incompleta	2	si	bajo riesgo	si	3	no	si		si	si	si	no	si	no	no	no	no	no	no		1	no	si	0	1	0	A veces			si	si	2	>1 time	9	1 a 9 anhos		si	Después del 6º mes	3	Compañero  de celda	Con maquina	no	celda	si	si	no	no	si	no	Nunca	Nunca	no	si	si	si	no	no	no	no	no	no	no	no	
1486	8	0	1	1	1	hombre	hombre	1.165254	1.43979	31	preparatoria incompleta	3	si	no riesgo	si	3	no	si	1	si	si	si	no	si	no	si	no	no	no	no		1	no	si	0	1	0	A veces			si	no		0 times	3	1 a 9 anhos		si	÷ 1o y 6º mes	7	Compañero  de celda	Con maquina	si	celda	si	si	no	no	si	no	Nunca	Nunca	no	no											
1487	8	0	1	1	1	hombre	hombre	1.165254	1.43979	46	preparatoria incompleta	2	si	no riesgo	no	0		si	1	no												1			0	0	0				si	si	1	1 time	2	1 a 9 anhos		no							no								no	no											
1488	8	0	1	1	1	hombre	hombre	1.165254	1.43979	33	secundaria incompleta	2	si	no riesgo	si	3	no	si		no												1	no	si	0	1	0	Nunca			si	no		0 times	7	1 a 9 anhos		no							no								no	no											
1489	8	0	1	1	1	hombre	hombre	1.165254	1.43979	47	Secundaria completa		si	#NAME?	no	0		si	2	si	no	si	no	no	no	no	no	no	no	no		1	no	si	0	1	0	A veces			si	no		0 times	1	1 mes a 1 anho		no							si	si	no	no	si	no	Nunca	Nunca	no	no											
1490	8	0	1	1	0	hombre	hombre	1.165254	1.43979	21																																																																	
1491	8	0	1	1	1	hombre	hombre	1.165254	1.43979	48	secundaria incompleta	2	si	no riesgo	no	0		si	1	no												1	no	si	0	1	0	Nunca			si	no		0 times	3	1 a 9 anhos		no							si	si	no	no	si	no	Casi nunca	Casi nunca	no	no											
1492	8	0	1	1	1	hombre	hombre	1.165254	1.43979	43	otro	2	si	no riesgo	no	0		no	0	no												1	no	si	0	1	0	Casi siempre			si	no		0 times	0.2465753	1 mes a 1 anho									si	si	no	no	si	no	Casi siempre	Casi siempre	no	no											
1493	8	0	1	1	1	hombre	hombre	1.165254	1.43979	26	primaria completa	2	si	bajo riesgo	no	0		si		si	si	si	no	si	no	si	no	no	no	no		1	no	si	0	1	0	Nunca			si	no		0 times	2	1 a 9 anhos		si	÷ 1o y 6º mes	1	Compañero  de celda	Alambre	si	celda	si	si	no	no	si	no	Nunca	Nunca	no	no											
1494	8	0	1	1	1	hombre	hombre	1.165254	1.43979	28	primaria incompleta	2	si	no se	si	1	si	si		si	si	no	no	si	si	si	si	no	no	no		1	no	si	0	1	0	Nunca			si	si	1	1 time	8	1 a 9 anhos		no							si	si	no	no	si	no	Nunca	Nunca	no	si	si	si	no	si	si	si	si	no	no	no	
1495	8	0	1	1	1	hombre	hombre	1.165254	1.43979	22	primaria incompleta	1	si	bajo riesgo	si	15	no	si	5	si	si	si	no	no	no	si	no	no	no	no		1	no	si	0	1	0	Nunca			si	no		0 times	0.739726	1 mes a 1 anho									si								no	no											
1496	8	0	1	1	1	hombre	hombre	1.165254	1.43979	24	secundaria incompleta	1	si	no se	si	6	no	no	0	si	si	no	no	no	no	no	no	no	no	no		0	no	no							no	no		0 times	4	1 a 9 anhos		si	Después del 6º mes	4			no se	baños	no								no	si	si	no	no	no	si	no	no	no	no	no	
1497	8	0	1	1	1	hombre	hombre	1.165254	1.43979	33	secundaria incompleta	1	si	no riesgo	si	1	si	si		si	si	no	no	no	no	no	no	no	no	si	Siempre	1	no	si	0	1	0	A veces			si	no		0 times	0.739726	1 mes a 1 anho	3085								no								no	si	si	no	no	no	no	no	no	no	no	no	
1498	9	0	1	1	1	hombre	hombre	1.310056	1.724265	61		1																																																															
1500	9	0	1	1	1	hombre	hombre	1.310056	1.724265	46	primaria completa	2	si	Riesgo alto	si	2	no	si	6	si	no	no	no	no	no	si	no	si	no	no		1	si	si	1	0	0	Casi nunca	Nunca		si	no		0 times	2	1 a 9 anhos		no							si	si	no	no	si	no	Nunca	Nunca	no	no											
1501	9	0	1	1	1	hombre	hombre	1.310056	1.724265	33	bachillerato tecnico	2	si	#NAME?	no	0		si	0	si	si	si	no	no	no	no	no	no	no	no		1	no	si	0	1	0	Casi siempre			si	no		0 times	0.0684932	<30dias																	no	no											
1502	9	0	1	1	1	hombre	hombre	1.310056	1.724265	24	secundaria incompleta	2	si	no se	si	4	no recuerdo	si	2	si	si	no	no	no	no	no	no	no	no	no		1	no	si	0		0				si	no		0 times	0.739726	1 mes a 1 anho		si	Después del 6º mes	2	Tatuador	Con maquina	no se	celda	si	si	no	no	si	no	Nunca	Nunca	no	si	si	no	no	no	no	no	no	no	no	no	
1503	9	0	1	1	1	hombre	hombre	1.310056	1.724265	23	preparatoria incompleta	1	si	no se	si	3	no	si	2	si										no		1	no	si	0	1	0	A veces			si	si			5	1 a 9 anhos		si	Después del 6º mes	1		Con maquina	no se		si								no	si	si	no	no	no	no	no	no	no	no	no	
1504	9	0	1	1	1	hombre	hombre	1.310056	1.724265	55	Secundaria completa	3	si	bajo riesgo	no	0		no	0	no												1	no	si	0	1	0	Nunca			si	no		0 times	5	1 a 9 anhos		no							no								no	no											
1505	9	0	1	1	1	hombre	hombre	1.310056	1.724265	47	universidad	5	si	Riesgo alto	no	0		si	0	no												1	no	si	0	1	0	Nunca			si	no		0 times	13	10 a 19 anhos	253	no							si	si	no	no	si	no	Nunca	Nunca	no	no											
1508	9	0	1	1	1	hombre	hombre	1.310056	1.724265	39	primaria completa	2	si	bajo riesgo	no	0		si	2	si	no	no	no	no	si	no	si	no	no	no		1	si	si	1	0	0	Nunca	A veces		si	no		0 times	15	10 a 19 anhos	2619	no							si	no	si	no	no	si			no	si	si	si	no	no	si	no	no	no	no	no	
1509	9	0	1	1	1	hombre	hombre	1.310056	1.724265	29	preparatoria incompleta	2	si	#NAME?	si	no recuerdo	si	si		si	no	no	no	si	no	no	no	no	no	no		1	no	si	0	1	0	Nunca			si	si	1	1 time	3	1 a 9 anhos		si	Después del 6º mes	12	Tatuador	Aguja de coser	no se	celda	si	si	no	no	si	no	Nunca	Nunca	no	no											
1510	9	0	1	1	1	hombre	hombre	1.310056	1.724265	38		1																																																															
1511	9	0	1	1	1	hombre	hombre	1.310056	1.724265	56	primaria incompleta	3	si	no riesgo	no	0		si		si	no	no	no	no	si	no	no	no	no	no		1	si	si	1	0	0	Nunca	Casi nunca		si	si			2	1 a 9 anhos		no							si								no	no											
1512	9	0	1	1	1	hombre	hombre	1.310056	1.724265	32	no fui	1	si	no se	no	0		si	3	si	si	no	no	no	no	si	si	no	no	no		1	no	si	0	1	0	Nunca			si	si	2	>1 time	0.739726	1 mes a 1 anho		no							no								no	no											
1513	9	0	1	1	1	hombre	hombre	1.310056	1.724265	47																																																																	
1514	9	0	1	1	1	hombre	hombre	1.310056	1.724265	57	Secundaria completa	2	si	no se	no	0		si	1	no												1	no	si	0	1	0	Casi nunca			si	si	1	1 time	7	1 a 9 anhos		no							si	si	no	no	si	no	Nunca	Nunca	no	no											
1515	9	0	1	1	1	hombre	hombre	1.310056	1.724265	59		1																																																															
1516	9	0	1	1	0	hombre	hombre	1.310056	1.724265	31		1																																	1	1 mes a 1 anho		no							no																				
1517	9	1	1	1	1	hombre	hombre	1.310056	1.724265	34	primaria incompleta	1	no	no se	si	52	si	si	1	si	no	si	si	no	no	no	no	no	no	si	Rara vez	1	si	si	1	0	0	Nunca	Nunca		si	si	9	>1 time	2	1 a 9 anhos	59	si	÷ 1o y 6º mes	5	Yo solo	Con maquina	no	celda	si	no	si	no	no	si			no	si	si	si	si	si	no	si	no	no	no	no	
1518	9	0	1	1	0	hombre	hombre	1.310056	1.724265	57		1																																	0.739726	1 mes a 1 anho		no							si																				
1519	9		0	0	1	hombre	hombre	1.310056	1.724265	39			si																																1	1 mes a 1 anho		no							no																				
1520	9	0	1	1	1	hombre	hombre	1.310056	1.724265	37	bachillerato tecnico	2	si	no riesgo	si	1	no	si	1	si	si	no	no	no	no	no	si	no	no	no		1	no	si	0	1	0	A veces			si	no		0 times	4	1 a 9 anhos		no							si	si	no	no	si	no	A veces	A veces	no	no											
1522	9	0	1	1	1	hombre	hombre	1.310056	1.724265	60	primaria incompleta	2	si	no se	no	0		si		no												1	no	si	0	1	0	A veces			si	no		0 times	0.739726	1 mes a 1 anho									si	si	no	no	si	no			no	no											
1523	9	0	1	1	0	hombre	hombre	1.310056	1.724265	55																																																																	
1524	9	0	1	1	1	hombre	hombre	1.310056	1.724265	52	no fui	4	si	#NAME?	no	0		no	0	no												0	no	no	0	0	0				no	no		0 times																															
1526	9	0	1	1	1	hombre	hombre	1.310056	1.724265	28	primaria incompleta	2	si	no se	si	no recuerdo	no recuerdo	si	1	si	si	no	no	no	no	no	no	no	no	si	Nunca	1	no	si	0	1	0	A veces			si				0.739726	1 mes a 1 anho		no							si	si	no	no	si	no	Casi nunca	Casi nunca	no												
1527	9		0	0	1	hombre	hombre	1.310056	1.724265	61	primaria incompleta	2	si	#NAME?	si	no recuerdo	no	si		no												1	si	si	1	0	0	Nunca			si	no		0 times	8	1 a 9 anhos		no							si	si	no	no	si	no	Nunca	Nunca	no	no											
1528	9	0	1	1	1	hombre	hombre	1.310056	1.724265	61	bachillerato tecnico	2	si	no riesgo	no	0		si	1	no												1	no	si	0	1	0	Nunca			si	no		0 times	10	1 a 9 anhos		no							si	si	no	no	si	no	Nunca	Nunca	no	si	si	no	no	no	no	no	no	no	no	no	
1529	9	0	1	1	0	hombre	hombre	1.310056	1.724265	45		1																																																															
1530	9	0	1	1	0	hombre	hombre	1.310056	1.724265	38		1																																																															
1531	9		0	0	1	hombre	hombre	1.310056	1.724265	41																																																																	
1532	9	0	1	1	1	hombre	hombre	1.310056	1.724265	44	primaria incompleta	2	si	no riesgo	no	0		si		no												1	no	si	0	1	0	Nunca			si	no		0 times	4	1 a 9 anhos		no							no								no	no											
1533	9	0	1	1	1	hombre	hombre	1.310056	1.724265	63	preparatoria completa	1	si	#NAME?	no	0		no	0	no												1	no	si	0	1	0	Nunca			si	no		0 times	4	1 a 9 anhos		no							si	si	no	no	si	no	Nunca	Nunca	no	no											
1535	9	0	1	1	1	hombre	hombre	1.310056	1.724265	40																																																																	
1536	9	0	1	1	1	hombre	hombre	1.310056	1.724265	38	secundaria incompleta	2	si	no riesgo	no	0		no	0	no												1	no	si	0	1	0	A veces			si	no		0 times	10	1 a 9 anhos	7186	no							si	si	no	no	si	no	A veces	A veces	no	no											
1537	9	0	1	1	1	hombre	hombre	1.310056	1.724265	50	Secundaria completa	1	si	no se	no	0		no	0	no												1	no	si	0	1	0	Nunca			si	no		0 times	8	1 a 9 anhos		no							no								no	no											
1538	9	0	1	1	0	hombre	hombre	1.310056	1.724265	48																																																																	
1539	9	1	1	1	0	hombre	hombre	1.310056	1.724265	34																																																																	
1540	9	0	1	1	0	hombre	hombre	1.310056	1.724265	22																																																																	
1542	9		0	0	1	hombre	hombre	1.310056	1.724265	63	primaria incompleta	3	si	no se	no	0		si	1	no												1	no	si	0	1	0	Nunca			si	no		0 times	7	1 a 9 anhos		no							no								no	no											
1543	9	0	1	1	1	hombre	hombre	1.310056	1.724265	55	preparatoria incompleta	2	si	bajo riesgo	no	0		si		si	no	si	no	si	no	no	no	no	no	no		1	no	si	0	1	0	Casi nunca			si	no		0 times	5	1 a 9 anhos		no							si	si	no	no	si	no	Nunca	Nunca	no	no											
1544	9	0	1	1	1	hombre	hombre	1.310056	1.724265	34	primaria incompleta	1	si	bajo riesgo	si	11	no	si	3	si	no	si	no	no	no	no	no	no	no	no		1	si	si	1	0	0	A veces	A veces		si	si	3	>1 time	13	10 a 19 anhos		no							si	no	si	no	no	si			no	si	no	si	no	no	no	no	no	no	no	no	
1545	9		0	0	1	hombre	hombre	1.310056	1.724265	48		1																																																			si	si	si	si	no	no	no	si	no	no	no	no	
1546	9	0	1	1	1	hombre	hombre	1.310056	1.724265	28		1																																																			no	no											
1547	9	0	1	1	0	hombre	hombre	1.310056	1.724265	40																																																					no	no											
1548	9	0	1	1	1	hombre	hombre	1.310056	1.724265	68		1																																																															
1549	9	0	1	1	1	hombre	hombre	1.310056	1.724265	34	preparatoria completa	2	si	#NAME?	si	2	si	si	4	si	si	si	no	no	no	no	no	no	no	no		1	no	si	0	1	0	Nunca			si	no		0 times	11	10 a 19 anhos	3031	si	Después del 6º mes	1	Tatuador	Con maquina	si	celda	si	si	no	no	si	no	Nunca	Nunca	si	si	si	si	no	no	no	no	no	no	no	no	
1550	9	0	1	1	0	hombre	hombre	1.310056	1.724265	34		1																																																			no	no											
1551	9	0	1	1	1	hombre	hombre	1.310056	1.724265	34		1																																																			no	si	si	no	no	no	no	no	no	no	no	no	
1552	9	0	1	1	1	hombre	hombre	1.310056	1.724265	30	no fui	2	si	#NAME?	si	4	no	si		si	si	si	no	si	si	si	si	si	no	no		1	si	si	1	0	0	Casi nunca	Casi nunca		si	no		0 times	3	1 a 9 anhos	299	si	Después del 6º mes	1	Compañero de banda	Alambre	no	celda	si	si	no	no	si	no	Nunca	Nunca	no	no											
1553	9	0	1	1	0	hombre	hombre	1.310056	1.724265	28																																																					si	no											
1555	9	0	1	1	1	hombre	hombre	1.310056	1.724265	40		1																																																															
1556	9		0	0	1	hombre	hombre	1.310056	1.724265	42		1																																																															
1558	9	0	1	1	1	hombre	hombre	1.310056	1.724265	35		1																																																															
1561	9	0	1	1	0	hombre	hombre	1.310056	1.724265	29																																																					no	si	si	no	no	no	no	no	no	no	no	no	
1562	9	0	1	1	0	hombre	hombre	1.310056	1.724265	36		1																																																															
1563	9	0	1	1	1	hombre	hombre	1.310056	1.724265	35		1																																																			no	no											
1564	9	0	1	1	1	hombre	hombre	1.310056	1.724265																																																						si	si	si	si	no	si	no	si	si	no	si	no	
1565	9	0	1	1	0	hombre	hombre	1.310056	1.724265	29																																																					no	no											
1566	9	0	1	1	0	hombre	hombre	1.310056	1.724265	35		1																																																															
1567	9	0	1	1	0	hombre	hombre	1.310056	1.724265	48																																			0.0684932	<30dias		si							si																				
1568	9	0	1	1	1	hombre	hombre	1.310056	1.724265	36																																																																	
1569	9	0	1	1	0	hombre	hombre	1.310056	1.724265	20																																																																	
1570	9	1	1	1	1	hombre	hombre	1.310056	1.724265	38	secundaria incompleta	2	si	no se	si	no recuerdo	no	si		si	si	si	si	si	no	no	no	no	no	si	Rara vez	1	si	si	1	0	0	A veces			si	si																					si	si	si	si	si	si	no	si	no	no	no	si	no se
1571	9	0	1	1	1	hombre	hombre	1.310056	1.724265	28		1																																																															
1572	9	1	1	1	1	hombre	hombre	1.310056	1.724265	31	secundaria incompleta	2	si	no riesgo	si	4	no	no	0	si	si	no	no	no	no	no	no	no	no	no		1			0	0	0				si	no		0 times	4	1 a 9 anhos		no							no								no	no											
1574	9	0	1	1	1	hombre	hombre	1.310056	1.724265	26	preparatoria incompleta	1	si	no riesgo	si	1	no	si	7	si	si	si	no	si	si	si	si	no	no	no		1	no	si	0	1	0	Nunca			si	si	2	>1 time	2	1 a 9 anhos		si	÷ 1o y 6º mes	3	Tatuador	Alambre	no	celda	si	si	no	no	si	no	Casi nunca	Casi nunca	no	si	si	si	no	si	si	si	no	no	no	no	
1575	9	0	1	1	1	hombre	hombre	1.310056	1.724265	32	Secundaria completa	2	si	no se	no	0		si	1	si	no	si	no	no	no	no	no	no	no	no		1	no	si	0	1	0	Nunca			si	no		0 times	5	1 a 9 anhos		si	÷ 1o y 6º mes	3	Compañero  de celda	Con maquina	no		si	si	no	no	si	no	Nunca	Nunca	no	no											
1576	9	0	1	1	0	hombre	hombre	1.310056	1.724265	40		1																																																															
1577	9	0	1	1	0	hombre	hombre	1.310056	1.724265	38		1																																	0.2465753	1 mes a 1 anho									si																				
1578	9	0	1	1	1	hombre	hombre	1.310056	1.724265	24		1																																																															
1580	9	0	1	1	1	hombre	hombre	1.310056	1.724265	23	primaria completa	2	si	no riesgo	si	19	no	no	0	si	si	no	si	no	no	no	no	no	no	si	No se	1	no	si	0	1	0	Nunca			si	no		0 times	0.2465753	1 mes a 1 anho	1648	si	Después del 6º mes	1	Compañero de banda	Aguja de coser	no se	celda	no								no	no											
1581	9	0	1	1	0	hombre	hombre	1.310056	1.724265	38	secundaria incompleta	1	si	no se	si	9	no	si		si	si	si	no	si	no	no	no	no	no	no		1		si			0	Casi nunca			si	no		0 times	3	1 a 9 anhos		no							si	si	no	no	si	no	A veces	A veces	no	si	si	si	no	si	no	no	no	no	no	si	no
1582	9	0	1	1	1	hombre	hombre	1.310056	1.724265	51	primaria incompleta	2	si	no se	no	0		si	2	si	no	si	no	no	no	si	no	no	no	no		1	no	si	0	1	0	Nunca			si				4	1 a 9 anhos		no							si	si	no	no	si	no	Nunca	Nunca	no	no											
1583	9	0	1	1	1	hombre	hombre	1.310056	1.724265	47	Secundaria completa	2	si	Riesgo alto	no	0		si	2	si	no	si	no	no	no	no	no	no	no	no		1	no	si	0	1	0	Nunca			si	si	1	1 time	12	10 a 19 anhos		no							si	si	no	no	si	no	Nunca	Nunca	no	no											
1585	9	0	1	1	1	hombre	hombre	1.310056	1.724265	49	primaria completa	2	si	bajo riesgo	no	0		si	2	no												1	no	si	0	1	0	Nunca			si	no		0 times	11	10 a 19 anhos		no							si	si	no	no	si	no	Nunca	Nunca	no	no											
1586	9	0	1	1	0	hombre	hombre	1.310056	1.724265	66		1																																	0.0684932	<30dias									si																				
1588	9	0	1	1	0	hombre	hombre	1.310056	1.724265	54																																			0.2465753	1 mes a 1 anho									si																				
1589	9	0	1	1	0	hombre	hombre	1.310056	1.724265	57		1																																	0.0684932	<30dias									si																				
1590	9	0	1	1	0	hombre	hombre	1.310056	1.724265	43		1																																	0.0684932	<30dias									si																				
1591	9	0	1	1	0	hombre	hombre	1.310056	1.724265	36		1																																	0.0684932	<30dias		si		25	Tatuador				si																				
1592	9	0	1	1	0	hombre	hombre	1.310056	1.724265	56		1																																	0.2465753	1 mes a 1 anho									si																				
1593	9	0	1	1	1	hombre	hombre	1.310056	1.724265	39		1																																																			no	no											
1594	9	0	1	1	1	hombre	hombre	1.310056	1.724265	30	preparatoria incompleta	2	si	#NAME?	si	1	no	si	1	si	no	si	no	no	no	no	no	no	no	no		1	no	si	0	1	0	A veces			si	no		0 times	0.739726	1 mes a 1 anho	1805	no							si	si	no	no	si	no	Nunca	Nunca	no	no											
1595	9	0	1	1	1	hombre	hombre	1.310056	1.724265	25		1																																																															
1596	9	0	1	1	1	hombre	hombre	1.310056	1.724265	44	preparatoria completa	1	si	no riesgo	no	0		si		si	si	no	no	no	no	no	no	no	no	no		1	no	si	0	1	0	A veces			si	no		0 times	0.0684932	<30dias									si	si	no	no	si	no	Nunca	Nunca	no	si	si	no	no	no	no	no	no	no	no	no	
1597	9	1	1	1	0	hombre	hombre	1.310056	1.724265	28		1																																	0.2465753	1 mes a 1 anho		si							si																				
1598	9	0	1	1	0	hombre	hombre	1.310056	1.724265	31		1																																	0.0684932	<30dias									si																				
1599	9	0	1	1	1	hombre	hombre	1.310056	1.724265	39	bachillerato tecnico	2	si	#NAME?	no	0		no	0	no												1	no	si	0	1	0	Nunca			si	no		0 times	18	10 a 19 anhos		no							si								no	no											
1600	9	0	1	1	0	hombre	hombre	1.310056	1.724265	31		1																																	0.2465753	1 mes a 1 anho									si																				
1601	9		0	0	1	hombre	hombre	1.310056	1.724265	51	bachillerato tecnico	2	si	no se	no	0		no	0	no												1	no	si	0	1	0	Nunca			si	no		0 times	8	1 a 9 anhos		no							si	si	no	no	si	no	Nunca	Nunca	no	no											
1603	9	0	1	1	1	hombre	hombre	1.310056	1.724265	43	Secundaria completa	2	si	no riesgo	no	0		no	0	no												1	no	si	0	1	0	Casi siempre			si	si	1	1 time	0.739726	1 mes a 1 anho		no							si	si	no	no	si	no	Nunca	Nunca	no	no											
1604	9	0	1	1	1	hombre	hombre	1.310056	1.724265	45	Secundaria completa	4	no	no se	no	0		si	2	si	si	no	no	no	no	si	no	si	no	si	Nunca	0	no	no							no	si	1	1 time	7	1 a 9 anhos		si	Después del 6º mes	1	Compañero  de celda	Aguja de coser	no se	celda	si	si	si	si	no	no	Nunca	Nunca	no	si	si	si	no	si	no	si	no	si	no	no	
1606	9	0	1	1	1	hombre	hombre	1.310056	1.724265	40																																																																	
1607	9	0	1	1	1	hombre	hombre	1.310056	1.724265	29	preparatoria incompleta	2	si	no riesgo	si	3	no	si		si	si	si	no	si	si	no	no	no	si	no		1	si	si	1	0	0	Siempre	Nunca		si	no		0 times	5	1 a 9 anhos	864	no							si	si	no	no	si	no	Siempre	Siempre	no	no											
1608	9	0	1	1	1	hombre	hombre	1.310056	1.724265	24	primaria completa	2	si	no se	si	2	si	si	3	si	si	no	no	si	no	no	si	no	no	no		1	no	si	0	1	0	A veces			si	si	3	>1 time	2	1 a 9 anhos		no							no								no	si	si	no	no	no	no	no	no	no	no	no	
1609	9	0	1	1	0	hombre	hombre	1.310056	1.724265	31		1																																	0.0684932	<30dias	10696	si		2	Tatuador			corredores	si																				
1610	9	0	1	1	1	hombre	hombre	1.310056	1.724265	23		1																																	0.2465753	1 mes a 1 anho									si																				
1611	9	0	1	1	0	hombre	hombre	1.310056	1.724265	22		1																																	0.0684932	<30dias									si																				
1612	9	0	1	1	0	hombre	hombre	1.310056	1.724265	58		1																																	0.0684932	<30dias		si							si																				
1613	9	0	1	1	0	hombre	hombre	1.310056	1.724265	26		1																																	0.2465753	1 mes a 1 anho									si																				
1614	9	0	1	1	1	hombre	hombre	1.310056	1.724265	47	secundaria incompleta	2	si	no riesgo	no	0		si	1	no												1	no	si	0	1	0	Nunca			si	si	1	1 time	9	1 a 9 anhos	273	si	Después del 6º mes	3	Compañero  de celda	Con maquina	no	celda	si	si	no	no	si	no	Nunca	Nunca	no	no											
1615	9	0	1	1	0	hombre	hombre	1.310056	1.724265	59		1																																	0.2465753	1 mes a 1 anho									si																				
1616	9	0	1	1	1	hombre	hombre	1.310056	1.724265	27	preparatoria incompleta	2	si	bajo riesgo	no	0		si	0	si	no	si	no	no	no	no	no	no	no	no		1	no	si	0	1	0	Casi siempre			si	no		0 times			3273	si		1	Tatuador	Con maquina	no se	celda	si	si	no	no	si	no	Nunca	Nunca	no	si	si	si	no	no	no	no	no	no	no	no	
1617	9	0	1	1	1	hombre	hombre	1.310056	1.724265	30	preparatoria completa	2	si	bajo riesgo	no	0		si	1	si	si	si	no	no	no	no	no	no	no	si	Rara vez	1	no	si	0	1	0	A veces			si	no		0 times	1	1 mes a 1 anho	1291	no							si	si	no	no	si	no	Casi siempre	Casi siempre	no	si	si	no	no	no	no	no	no	no	no	no	
1618	9	0	1	1	1	hombre	hombre	1.310056	1.724265	40	preparatoria incompleta	1	no	Riesgo alto	si	3	no	si	3	si	si	si	no	si	no	no	si	no	no	no		1	si	si	1	0	0	Casi nunca	Nunca		si	si	5	>1 time	2	1 a 9 anhos		no							no								no	si	si	no	no	no	no	no	no	no	no	no	
1619	9	0	1	1	1	hombre	hombre	1.310056	1.724265	35	secundaria incompleta	3	si	Riesgo alto	no	0		si	1	si	no	si	no	no	no	si	no	no	no	no		1			0	0	0				si	si	2	>1 time	5	1 a 9 anhos		no							no																				
1620	9	1	1	1	1	hombre	hombre	1.310056	1.724265	26	secundaria incompleta	1	si	no riesgo	si	4	si	si	3	si	no	no	si	no	no	no	no	no	no	si	Rara vez	1	si	si	1	0	0	Nunca	Siempre		si	si	1	1 time	3	1 a 9 anhos	561	si	Después del 6º mes	2	Yo solo	Alambre	si	celda	no								no	si	no	no	si	no	no	no	no	no	no	si	si
1621	9		0	0	1	hombre	hombre	1.310056	1.724265	63	primaria incompleta	1	si	no se	si	2	no	si	1	si	si	no	no	no	no	no	no	no	no	no		1	no	si	0	1	0	A veces			si	no		0 times	8	1 a 9 anhos		no							no								no	no											
1622	9	0	1	1	1	hombre	hombre	1.310056	1.724265	36	bachillerato tecnico	2	si	#NAME?	no	0		si	1	si	si	si	no	no	no	si	no	si	no	no		1	no	si	0	1	0	Nunca			si	si			4	1 a 9 anhos	849	no							si	si	no	no	si	no	Nunca	Nunca	no	si	si	si	no	no	no	si	no	no	no	no	
1623	9	0	1	1	1	hombre	hombre	1.310056	1.724265	23	primaria incompleta		si	bajo riesgo	si	5	no	si	3	si	no	si	no	si	no	no	no	no	no	no		1	no	si	0	1	0	Nunca			si	si	1	1 time	2	1 a 9 anhos		no							si								si	si	no	si	no	no	no	no	no	no	no	no	
1624	9	0	1	1	0	hombre	hombre	1.310056	1.724265	48		1																																																															
1625	9	1	1	1	0	hombre	hombre	1.310056	1.724265	38		1																																																															
1626	9	1	1	1	1	hombre	hombre	1.310056	1.724265	38	preparatoria completa	1	si	#NAME?	no	0		si	1	si	si	si	no	no	no	si	no	si	no	si	Rara vez	1	si	si	1	0	0	Nunca	A veces		si	si	1	1 time	4	1 a 9 anhos	522	no							si	si	si	si	no	no	Nunca	Nunca	no	si	si	no	no	no	no	no	no	no	no	no	
1627	9	1	1	1	1	hombre	hombre	1.310056	1.724265	27	primaria incompleta	1	si	#NAME?	si	1	no	si	2	si	no	no	si	no	no	si	no	no	no	si	Nunca	1	no	si	0	1	0	A veces			si	no		0 times	4	1 a 9 anhos		si	÷ 1o y 6º mes	10	Tatuador	Con maquina		celda	si	si	no	no	si	no	A veces	A veces	si	si	si	no	no	no	no	si	no	no	no	no	
1628	9	0	1	1	1	hombre	hombre	1.310056	1.724265	29		1																																																															
1629	9	0	1	1	1	hombre	hombre	1.310056	1.724265	29	primaria completa	1	si	Riesgo alto	si	no recuerdo	no	si		si	si	si	no	no	no	si	no	no	no	si	Rara vez	1	si	si	1	0	0	Nunca	A veces		si	si	8	>1 time	0.2465753	1 mes a 1 anho	697	no							no								no	no											
1630	9	0	1	1	1	hombre	hombre	1.310056	1.724265	39	Secundaria completa	2	si	no riesgo	no	0		si		no												1	no	si	0	1	0	Nunca			si	no		0 times	6	1 a 9 anhos		no							si	si	no	no	si	no	Nunca	Nunca	no	no											
1631	9	1	1	1	1	hombre	hombre	1.310056	1.724265	31	secundaria incompleta	2	si	no riesgo	si	1	no	no	0	si	no	no	no	si	no	no	no	no	no	no		1			0	0	0				si	si	4	>1 time	0.2465753	1 mes a 1 anho		si	÷ 1o y 6º mes	3	Compañero  de celda	Alambre	no	celda	si	si	no	no	si	no	Casi siempre	Casi siempre	no	si										no	
1633	9	0	1	1	1	hombre	hombre	1.310056	1.724265	40																																																																	
1634	9	0	1	1	1	hombre	hombre	1.310056	1.724265	25	Secundaria completa	3	si	no riesgo	si	5	no	si	1	si	si	si	no	no	no	no	si	no	no	no		1	no	si	0	1	0	A veces			si	si	1	1 time	1	1 mes a 1 anho		no							si	si	no	no	si	no	Casi nunca	Casi nunca	no	si	si	no	no	no	no	no	no	no	no	no	
1635	9	0	1	1	0	hombre	hombre	1.310056	1.724265	42		1																																																															
1636	9	0	1	1	1	hombre	hombre	1.310056	1.724265	42		1																																																															
1637	9	0	1	1	1	hombre	hombre	1.310056	1.724265	34	Secundaria completa	2	si	bajo riesgo	si	5	no	si	3	si	si	si	no	no	no	no	no	no	no	no		1	si	si	1	0	0	Casi nunca	Nunca		si	no		0 times	2	1 a 9 anhos	816	no							si	si	no	no	si	no	Nunca	Nunca	no	no											
1638	9		0	0	1	hombre	hombre	1.310056	1.724265	29	preparatoria incompleta	1	si	#NAME?	no	0		si	3	si	si	si	no	si	si	no	no	no	no	no		1	no	si	0	1	0	Casi nunca			si	si	1	1 time	0.2465753	1 mes a 1 anho		no							no																				
1639	9	0	1	1	1	hombre	hombre	1.310056	1.724265	53	primaria incompleta	2	si	no se	si	6	no	si	4	si	si	si	no	no	si	no	si	no	no	no		1	si	si	1	0	0	Nunca	Nunca		si	no		0 times	5	1 a 9 anhos	8550	no							si	si	no	no	si	no	Nunca	Nunca	si	si	si	no	no	no	no	no	no	no	no	no	
1640	9	0	1	1	1	hombre	hombre	1.310056	1.724265	53	primaria incompleta	1	si	no se	no	0		si		no												1	si	si	1	0	0	Casi siempre	A veces		si	no		0 times				no							no								no	no											
1642	9	0	1	1	1	hombre	hombre	1.310056	1.724265	45	bachillerato tecnico	2	no	#NAME?	no	0		si		si	si	no	no	no	no	no	si	no	no	no		1	no	si	0	1	0	Nunca			si	si			19	10 a 19 anhos		no							si	no	si	no	no	si			si	si	si	no	no	no	no	no	no	no	no	no	
1643	9	0	1	1	1	hombre	hombre	1.310056	1.724265	32	primaria completa	2	si	no se	si	2	no	si		si	si	no	no	no	no	no	no	no	no	no		0	no	no	0	0	0				no	no		0 times				no																no											
1644	9	0	1	1	1	hombre	hombre	1.310056	1.724265	27	secundaria incompleta	2	si	#NAME?	no	0		si		no																						no		0 times				si	Después del 6º mes	1	Tatuador	Otro	no se	celda	si	si	no	no	si	no	A veces	A veces													
1646	9	0	1	1	1	hombre	hombre	1.310056	1.724265	33	primaria completa	2	si	bajo riesgo	si	2	si	no	0	si	si	si	no	no	no	no	no	no	no	no		1	no	si	0	1	0	Siempre			si	no		0 times	0.739726	1 mes a 1 anho	885	si		3		Alambre	no	celda	si	si	no	no	si	no	Siempre	Siempre	si	si	si	no	no	no	no	no	no	no	no	si	
1647	9	0	1	1	1	hombre	hombre	1.310056	1.724265	38	Secundaria completa	3	si	bajo riesgo	no	0		no	0	no												1	no	si	0	1	0	Siempre			si	no		0 times	17	10 a 19 anhos	4502	no							si	si	no	no	si	no	Siempre	Siempre	no	no											
1648	9	0	1	1	0	hombre	hombre	1.310056	1.724265	44		1																																																															
1650	9	0	1	1	1	hombre	hombre	1.310056	1.724265	21		1																																																															
1651	9	0	1	1	0	hombre	hombre	1.310056	1.724265	52		1																																																															
1652	9	0	1	1	0	hombre	hombre	1.310056	1.724265	47		1																																																															
1653	9	0	1	1	1	hombre	hombre	1.310056	1.724265	48	preparatoria completa	2	si	no riesgo	no	0		si		no												1	no	si	0	1	0	Nunca			si	no		0 times	8	1 a 9 anhos		no							si	si	no	no	si	no	Nunca	Nunca	no	si	si	si	no	no	no	no	no	no	no	si	no
1654	9	0	1	1	1	hombre	hombre	1.310056	1.724265	55	universidad	4	si	bajo riesgo	si	1	no	si	4	si	si	si	no	si	no	si	no	si	no	no		1	si	si	1	0	0	Nunca	Casi nunca		si	si	1	1 time	0.0109589	<30dias		si		1	Tatuador	Con maquina	si		no								si	si	si	si	no	si	no	si	no	si	no	no	
1655	9	0	1	1	0	hombre	hombre	1.310056	1.724265	60		1																																																															
1656	9	0	1	1	1	hombre	hombre	1.310056	1.724265	42		1	si	no se	no	0		si	1	si	si	no	no	no	si	no	no	no	no	no		1	no	si	0	1	0	A veces			si	no		0 times	5	1 a 9 anhos	119	no							no								no	no											
1657	9	0	1	1	1	hombre	hombre	1.310056	1.724265	43	preparatoria incompleta	3	si	no riesgo	no	0		si	3	si	si	si	no	si	no	no	si	no	no	no		1	no	si	0	1	0	Casi nunca			si	no		0 times	6	1 a 9 anhos	1750	no							si	si	no	no	si	no	Nunca	Nunca													
1658	9	0	1	1	1	hombre	hombre	1.310056	1.724265	39	Secundaria completa	2	si	bajo riesgo	si	3	no	si	1	si	si	si	no	si	no	no	no	no	no	no		1	si	si	1	0	0	A veces	A veces		si	no		0 times	8	1 a 9 anhos		no							si	si	no	no	si	no	Casi nunca	Casi nunca	no	si	si	si	no	si	no	no	no	no	no	no	
1659	9	0	1	1	0	hombre	hombre	1.310056	1.724265	30		1																																																															
1660	9	0	1	1	1	hombre	hombre	1.310056	1.724265	32	primaria completa	2	si	bajo riesgo	no	0		si	1	no												1	no	si	0	1	0	Nunca			si	si	1	1 time	0.739726	1 mes a 1 anho		no							si	si	no	no	si	no	Nunca	Nunca	no	no											
1662	9	0	1	1	0	hombre	hombre	1.310056	1.724265	44		1																																																															
1664	9	0	1	1	0	hombre	hombre	1.310056	1.724265	43		1																																																															
1665	9	0	1	1	1	hombre	hombre	1.310056	1.724265	68		1																																																															
1666	9	0	1	1	0	hombre	hombre	1.310056	1.724265	78		1																																																															
1667	9	0	1	1	1	hombre	hombre	1.310056	1.724265	48	primaria completa	2	si	no riesgo	no	0		si		no												1	no	si	0	1	0	Nunca			si	si	1	1 time	1	1 mes a 1 anho		no							si	si	no	no	si	no	Nunca	Nunca	no	si	si	no	no	si	no	no	no	no	no	no	
1668	9	1	1	1	0	hombre	hombre	1.310056	1.724265	46		1																																																															
1669	9	0	1	1	0	hombre	hombre	1.310056	1.724265	40		1																																																															
1671	9		0	0	1	hombre	hombre	1.310056	1.724265	35	primaria completa	2	si	no se	no	0		si	2	si	si	no	no	no	no	no	no	no	no	no		1	no	si	0	1	0	Nunca			si	no		0 times	6	1 a 9 anhos	1868	no							si	si	no	no	si	no	Nunca	Nunca	no	si	si	si	no	no	no	no	no	no	no	no	
1672	9	0	1	1	1	hombre	hombre	1.310056	1.724265	40	preparatoria completa	2	si	bajo riesgo	no	0		si		no												1	no	si	0	1	0	A veces			si	no		0 times	5	1 a 9 anhos		no							si	si	no	no	si	no	A veces	A veces	no	no											
1673	9	0	1	1	0	hombre	hombre	1.310056	1.724265	30		1																																																															
1674	9	0	1	1	0	hombre	hombre	1.310056	1.724265	31		1																																																															
1675	9	0	1	1	1	hombre	hombre	1.310056	1.724265	41	Secundaria completa	2	si	bajo riesgo	no	0		si		no												1	no	si	0	1	0	A veces			si	no		0 times	8	1 a 9 anhos		no							si	si	no	no	si	no	Casi nunca	Casi nunca	no	no											
1676	9	0	1	1	1	hombre	hombre	1.310056	1.724265	32	Secundaria completa	2	si	no se	si		no recuerdo	si	1	si	no	si	no	no	si	no	no	no	no	no		1	no	si	0	1	0	A veces			si	si	1	1 time	2	1 a 9 anhos	38	no							si	si	no	no	si	no	Casi nunca	Casi nunca	no	no											
1677	9	0	1	1	1	hombre	hombre	1.310056	1.724265	35	secundaria incompleta	2	si	Riesgo alto	si	3	no	si	1	si	no	si	no	no	no	no	no	no	no	no		1	si	si	1	0	0	Nunca	Nunca		si	no		0 times	6	1 a 9 anhos		no							si	si	no	no	si	no	Nunca	Nunca	no	si	si	no	no	no	no	no	no	no	no	no	
1678	9	0	1	1	0	hombre	hombre	1.310056	1.724265	21		1																																																															
1679	9		0	0	1	hombre	hombre	1.310056	1.724265	42	no fui	3	no	no se	no	0				no												1	no	si	0	1	0	Casi nunca			si	si			14	10 a 19 anhos		no							no								no	no											
1681	9	0	1	1	1	hombre	hombre	1.310056	1.724265	43	Secundaria completa	2	si	bajo riesgo	no	0		si		si	si	si	no	si	no	no	si	no	no	no		1	si	si	1	0	0	Nunca	A veces		si	si	2	>1 time	1	1 mes a 1 anho	668	no							si	si	no	no	si	no	Nunca	Nunca	no	no											
1683	9	0	1	1	1	hombre	hombre	1.310056	1.724265	66	Secundaria completa	2	si	no riesgo	no	0		si	0	no												1	no	si	0	1	0	A veces			si	si	1	1 time	3	1 a 9 anhos		no							no																				
1684	9	0	1	1	1	hombre	hombre	1.310056	1.724265	35	primaria incompleta	2	si	bajo riesgo	si	1	no	si		si	si	si	no	si	no	si	no	no	no	no		1	no	si	0	1	0	A veces			si	no		0 times	8	1 a 9 anhos		no							si	si	no	no	si	no	Casi nunca	Casi nunca	si	si	si	si	no	no	no	si	no	no	no	no	
1685	9	0	1	1	1	hombre	hombre	1.310056	1.724265	49	Secundaria completa	4	si	bajo riesgo	no	0		si		no												1	no	si	0	1	0	Nunca			si	no		0 times	10	1 a 9 anhos		no							no								si	si	si	no	no	si	no	no	no	no	no	no	
1686	9	0	1	1	1	hombre	hombre	1.310056	1.724265	27	secundaria incompleta	2	si	#NAME?	si	14	no	no	0	si	si	no	no	no	no	no	no	no	no	no		1	no	si	0	1	0	A veces			si	no		0 times	2	1 a 9 anhos		si	Después del 6º mes	14	Compañero  de celda	Alambre	no	celda	si	si	no	no	si	no	Casi nunca	Casi nunca													
1687	9	0	1	1	0	hombre	hombre	1.310056	1.724265	36		1																																																															
1688	9	0	1	1	1	hombre	hombre	1.310056	1.724265	43	secundaria incompleta	2	si	#NAME?	no	0		si		no												1	no	si	0	1	0	Casi nunca			si	no		0 times	9	1 a 9 anhos		no							si	si	no	no	si	no	A veces	A veces	no	no											
1689	9	0	1	1	0	hombre	hombre	1.310056	1.724265	44		1																																																															
1690	9	0	1	1	0	hombre	hombre	1.310056	1.724265	37		1																																																															
1691	9	0	1	1	1	hombre	hombre	1.310056	1.724265																																																																		
1692	9	0	1	1	0	hombre	hombre	1.310056	1.724265	43		1																																																															
1693	9	0	1	1	1	hombre	hombre	1.310056	1.724265	40	secundaria incompleta	3	si	bajo riesgo	no	0		si	2	si	no	si	no	si	no	si	no	no	no	no		1	si	si	1	0	0	Casi siempre	Casi siempre		si	no		0 times	5	1 a 9 anhos		si	÷ 1o y 6º mes	1	Compañero  de celda	Alambre	no	celda	si	si	no	no	si	no	Casi nunca	Casi nunca	no	no											
1695	9	0	1	1	0	hombre	hombre	1.310056	1.724265	39		1																																																															
1696	9	0	1	1	1	hombre	hombre	1.310056	1.724265	22	primaria incompleta	1	si	no se	si	4	no	si	7	no												1	si	si	1	0	0	Nunca	Nunca		si	no		0 times	0.739726	1 mes a 1 anho		no							no								no	no											
1698	9		0	0	1	hombre	hombre	1.310056	1.724265	22		1																																																															
1701	9	0	1	1	1	hombre	hombre	1.310056	1.724265	38		1																																																															
1702	9	0	1	1	1	hombre	hombre	1.310056	1.724265	27		1																																																															
1703	9	1	1	1	0	hombre	hombre	1.310056	1.724265	39		1																																																															
1704	9	0	1	1	1	hombre	hombre	1.310056	1.724265	24	Secundaria completa	2	si	#NAME?	no	0		si	1	si	no	si	no	si	no	si	no	no	no	no		1	no	si	0	1	0	Nunca			si	si	1	1 time	2	1 a 9 anhos		no							si	si	no	no	si	no	Nunca	Nunca	no	si	no	no	no	no	no	si	no	no	no	no	
1705	9	0	1	1	1	hombre	hombre	1.310056	1.724265	44	preparatoria incompleta	3	si	#NAME?	si	3	no	si	0	si	si	no	no	no	no	no	no	no	no	no		1	no	si	0	1	0	Nunca			si	no		0 times	11	10 a 19 anhos	8550	no							no								no	si	si	no	no	si	no	no	no	no	no	no	
1706	9	0	1	1	0	hombre	hombre	1.310056	1.724265	36		1																																																															
1708	9	0	1	1	0	hombre	hombre	1.310056	1.724265	60		1																																																															
1709	9	0	1	1	1	hombre	hombre	1.310056	1.724265	28		1																																																															
1710	9	0	1	1	1	hombre	hombre	1.310056	1.724265	57		1																																																															
1711	9	0	1	1	1	hombre	hombre	1.310056	1.724265	32	primaria incompleta	1	si	no riesgo	no	0		si	3	si	si	si	no	no	no	no	no	no	si	no		0	no	no							no	si	1	1 time	5	1 a 9 anhos		si		7	Yo solo	Otro	no	Otros	no								no	si	si	no	no	no	no	no	no	no	no	no	
1712	9	1	1	1	0	hombre	hombre	1.310056	1.724265	38		1																																																															
1713	9	0	1	1	1	hombre	hombre	1.310056	1.724265	31	preparatoria completa	2	si	Riesgo alto	si	1	no	si	2	si	no	si	no	no	no	no	no	no	no	no		1	no	si	0	1	0	Casi nunca			si	no		0 times	5	1 a 9 anhos	10985	si	Después del 6º mes	3	Tatuador	Aguja de coser	no se	celda	si	si	no	no	si	no	Nunca	Nunca													
1714	9	0	1	1	1	hombre	hombre	1.310056	1.724265	39	Secundaria completa		si	no se	si	3	no	si		si	si	no	no	no	no	no	no	no	no	no		1	no	si	0	1	0	A veces			si	no		0 times	5	1 a 9 anhos	1611	no							si								no	no											
1715	9	0	1	1	1	hombre	hombre	1.310056	1.724265	26	Secundaria completa	2	si	no riesgo	no	0		si		no												1	no	si	0	1	0				si	no		0 times	3	1 a 9 anhos		no							si	si	no	no	si	no	Nunca	Nunca	no	no											
1716	9	0	1	1	1	hombre	hombre	1.310056	1.724265	43		1																																																															
1718	9	0	1	1	1	hombre	hombre	1.310056	1.724265	32	primaria incompleta	2	si	no se	no	0		si	2	si	no	no	no	no	no	si	no	no	no	no		1	no	si	0	1	0	Siempre			si	no		0 times	2	1 a 9 anhos		no							no								no	no											
1719	9	0	1	1	1	hombre	hombre	1.310056	1.724265	54	otro	2	si	bajo riesgo	no	0		si	1	no												1	no	si	0	1	0	A veces			si	no		0 times	4	1 a 9 anhos		no							si	si	no	no	si	no	Nunca	Nunca	no	no											
1720	9	1	1	1	1	hombre	hombre	1.310056	1.724265	36	Secundaria completa	2	si	Riesgo alto	si	2	si			si	si	no	si	si	no	no	no	no	no	si	Nunca	1	no	si	0	1	0	A veces			si	si	2	>1 time				si		1	Tatuador	Con maquina	no	celda	si	si	no	no	si	no	Casi siempre	Casi siempre													
1721	9	0	1	1	0	hombre	hombre	1.310056	1.724265	27		1																																																															
1722	9	0	1	1	1	hombre	hombre	1.310056	1.724265	31	universidad	2	si	bajo riesgo	no	0		no	0	si	no	si	no	no	no	no	no	no	no	no		1	no	si	0	1	0	A veces			si	no		0 times	7	1 a 9 anhos		no							si	si	no	no	si	no	Nunca	Nunca	no	no											
1724	9	0	1	1	1	hombre	hombre	1.310056	1.724265	53	primaria completa	3	si	no riesgo	no	0		si	0	no												0	no	no							no	no		0 times	8	1 a 9 anhos	150	no							si	si	no	no	si	no	Nunca	Nunca	no	no											
1725	9	0	1	1	1	hombre	hombre	1.310056	1.724265	30		1																																																															
1726	9	0	1	1	0	hombre	hombre	1.310056	1.724265	30		1																																																															
1727	9	0	1	1	0	hombre	hombre	1.310056	1.724265	50		1																																																															
1728	9	1	1	1	1	hombre	hombre	1.310056	1.724265	28	preparatoria incompleta	2	no	#NAME?	si	7	no	si	2	si	si	si	no	si	no	si	si	no	no	si	Rara vez	1	si	si	1	0	0	Nunca	Nunca		si	si	2	>1 time	10	1 a 9 anhos	1033	si	Después del 6º mes	2	Tatuador	Otro	si	celda	si	si	si	si	no	no	Nunca	Nunca													
1729	9	0	1	1	1	hombre	hombre	1.310056	1.724265	55	secundaria incompleta	2	si	#NAME?	no	0		si	1	no												1	si	si	1	0	0	A veces	A veces		si	no		0 times	7	1 a 9 anhos		no							si	si	no	no	si	no	Siempre	Siempre	no	no											
1731	9	0	1	1	1	hombre	hombre	1.310056	1.724265	50	no fui	2	si	no riesgo	no	0		no	0	no												0	no	no	0	0	0				no	no		0 times	9	1 a 9 anhos		no							no																				
1732	9	0	1	1	1	hombre	hombre	1.310056	1.724265	46		1																																																															
1733	9	0	1	1	1	hombre	hombre	1.310056	1.724265	34	secundaria incompleta	2	si	bajo riesgo	no	0		si	1	si	si	si	no	si	no	no	no	no	no	no		1	no	si	0	1	0	Casi nunca			si	no		0 times	7	1 a 9 anhos		no							si	si	no	no	si	no			si	si	si	si	no	si	no	si	no	no	no	no	
1734	9	0	1	1	1	hombre	hombre	1.310056	1.724265	37	preparatoria incompleta	3	si	no riesgo	si	1	no	si	1	no												1	no	si	0	1	0	Casi siempre			si	no		0 times	3	1 a 9 anhos	1813	no							si	si	no	no	si	no	Nunca	Nunca	no	no											
1736	9		0	0	1	hombre	hombre	1.310056	1.724265	29		1																																																															
1737	9	0	1	1	1	hombre	hombre	1.310056	1.724265	43	preparatoria incompleta	1	si	no riesgo	no	0		si		no												1	no	si	0	1	0	Nunca			si	no		0 times	0.2465753	1 mes a 1 anho		si	Después del 6º mes	1	Tatuador	Con maquina	no se	celda	si								no	no											
1740	9	0	1	1	1	hombre	hombre	1.310056	1.724265	31	bachillerato tecnico	2	si	#NAME?	si	3	no	si	5	si	si	si	no	si	si	si	no	no	si	no		1	no	si	0	1	0	Nunca			si	si	1	1 time	8	1 a 9 anhos	1593	si	Después del 6º mes	4	Yo solo	Con maquina	si	celda	si	si	no	no	si	no	Casi nunca	Casi nunca	no	si	si	si	no	si	no	si	no	no	no	no	
1741	9	0	1	1	1	hombre	hombre	1.310056	1.724265	26	primaria completa	2	si	no riesgo	no	0		si		no												1	no	si	0	1	0	Nunca			si	no		0 times	3	1 a 9 anhos		no							si	si	no	no	si	no	Nunca	Nunca	no	no											
1743	9		0	0	1	hombre	hombre	1.310056	1.724265	32	preparatoria completa	1	si	bajo riesgo	no	0		si	1	si	no	si	no	no	no	no	no	no	no	no		1	no	si	0	1	0	Casi siempre			si	no		0 times	12	10 a 19 anhos		no							si	si	no	no	si	no	Siempre	Siempre													
1745	9	0	1	1	1	hombre	hombre	1.310056	1.724265	42	secundaria incompleta	2	si	no riesgo	no	0		si	1	si	si	si	no	no	no	no	no	no	no	no		1	no	si	0	1	0	Nunca			si	no		0 times	10	1 a 9 anhos	715	no							si	si	no	no	si	no	Nunca	Nunca	no	no											
1747	9	0	1	1	1	hombre	hombre	1.310056	1.724265	35	primaria completa	2	si	#NAME?	si	1	no	si	0	si	si	si	no	no	no	no	no	no	no	no		1	si	si	1	0	0	A veces	A veces		si	no		0 times																			no	no											
1748	9	0	1	1	1	hombre	hombre	1.310056	1.724265	28	Secundaria completa		si	bajo riesgo	si	4	no	si	1	si	si	no	no	no	no	no	no	no	no	no		1	no	si	0	1	0	A veces			si	no		0 times	7	1 a 9 anhos	2335	no							si	si	no	no	si	no	Casi nunca	Casi nunca	no	no											
1749	9	0	1	1	1	hombre	hombre	1.310056	1.724265	51	secundaria incompleta	2	si	bajo riesgo	no	0		si	1	no												1	no	si	0	1	0	Siempre			si	no		0 times	6	1 a 9 anhos		no							no								si	si	si	si	no	no	no	si	no	no	no	no	
1750	9	0	1	1	1	hombre	hombre	1.310056	1.724265	46		2	si	#NAME?	no	0		si	0	no												1	no	si	0	1	0	Casi siempre			si	no		0 times	7	1 a 9 anhos		no							si	si	no	no	si	no	Casi nunca	Casi nunca	no	no											
1751	9	0	1	1	0	hombre	hombre	1.310056	1.724265	59																																																																	
1752	9	0	1	1	1	hombre	hombre	1.310056	1.724265	62	preparatoria completa	3	si	no se	no	0		si		no												1		si			0				si				5	1 a 9 anhos		no							no								no	no											
1753	9	0	1	1	1	hombre	hombre	1.310056	1.724265	35	Secundaria completa	2	si	#NAME?	si	5	no	si		si	si	si	no	si	no	no	no	no	no	no		1	no	si	0	1	0	Casi nunca			si	si	3	>1 time	3	1 a 9 anhos		no							si	si	no	no	si	no	Nunca	Nunca	no	si	si	no	no	si	no	no	no	no	no	no	
1754	9		0	0	1	hombre	hombre	1.310056	1.724265	29	secundaria incompleta	1	si	bajo riesgo	no	0		si	1	si	si	si	si	si	no	si	no	no	no	no		1	no	si	0	1	0	Casi siempre			si	si	1	1 time	0.2465753	1 mes a 1 anho	149	no							no																				
1755	9	0	1	1	0	hombre	hombre	1.310056	1.724265	35																																																																	
1756	9	0	1	1	1	hombre	hombre	1.310056	1.724265	32	primaria incompleta	1	si	no se	no	0		si		si	no	no	no	si	no	no	no	no	no	no		1		si			0	Siempre			si	si	10	>1 time	1	1 mes a 1 anho		no							no								si												
1757	9	0	1	1	0	hombre	hombre	1.310056	1.724265	49	primaria incompleta	1		no se	no	0		si	6	si	si	si	no	si	no	si	si	si	no	no		1	si	si	1	0	0	Nunca	Nunca		si	si	7	>1 time	0.739726	1 mes a 1 anho	81	no							si								no												
1758	9	0	1	1	1	hombre	hombre	1.310056	1.724265	33	secundaria incompleta	1	si	bajo riesgo	no	0		si	2	no												1	no	si	0	1	0	Nunca			si	no		0 times	4	1 a 9 anhos		no							si	si	no	no	si	no	Nunca	Nunca	no	si	no	si	no	no	no	no	no	no	no	no	
1759	9	0	1	1	1	hombre	hombre	1.310056	1.724265	33	preparatoria completa	5	si	#NAME?	si	no recuerdo	no	si	1	si	si	no	no	no	no	no	si	no	no	no		1		si			0	A veces			si	no		0 times	7	1 a 9 anhos		si	Después del 6º mes		Tatuador	Con maquina	si	celda	si	si	no	no	si	no	Nunca	Nunca	no	si	no	si	no	si	si	si	no	no	no	no	
1760	9	0	1	1	1	hombre	hombre	1.310056	1.724265	25																																																																	
1761	9	1	1	1	1	hombre	hombre	1.310056	1.724265	39	no fui	1	si	no se	si	7	no	si	3	si	si	si	si	si	no	no	si	no	no	si	Nunca	1	no	si	0	1	0	Nunca			si				4	1 a 9 anhos	95	si	Después del 6º mes	2	Tatuador	Con maquina	no se	celda	si	si	no	no	si	no	Nunca	Nunca	no	si	si	si	no	si	no	no	no	no	no	no	
1762	9	0	1	1	1	hombre	hombre	1.310056	1.724265	46	primaria incompleta	2	si	bajo riesgo	no	0		si	2														no		0		0					no		0 times																			no	no											
1763	9	0	1	1	1	hombre	hombre	1.310056	1.724265	46	no fui	2	si	no riesgo	si	2	no	no	0	no												0	no	no							no	si	1	1 time	4	1 a 9 anhos	476	no							si	si	no	no	si	no	Nunca	Nunca	no	no											
1765	9	0	1	1	1	hombre	hombre	1.310056	1.724265	28	Secundaria completa	2	si	bajo riesgo	si	2	no	no	0	no												1	no	si	0	1	0	Nunca			si	no		0 times	2	1 a 9 anhos	1082	si	÷ 1o y 6º mes	1	Compañero  de celda	Alambre	si	celda	si	si	no	no	si	no	Nunca	Nunca	no	no											
1766	9	0	1	1	0	hombre	hombre	1.310056	1.724265	38																																																																	
1767	9	0	1	1	1	hombre	hombre	1.310056	1.724265	23	Secundaria completa	1	si	no se	no	0		si	2	si	si	si	no	si	si	si	si	no	no	si	Nunca	1	no	si	0	1	0	Casi nunca			si	no		0 times				no							no								si	si	si	no	no	no	no	no	no	no	no	no	
1768	9	0	1	1	1	hombre	hombre	1.310056	1.724265	33	primaria incompleta	3	si	no se	si	5	no	si	3	si	no	si	no	si	no	no	si	no	no	no		1	si	si	1	0	0	Nunca	A veces		si	no		0 times	8	1 a 9 anhos		si	Después del 6º mes	4	Compañero  de celda	Con maquina	no	celda	si	si	no	no	si	no			si	si	si	si	no	no	si	no	no	no	no	no	
1769	9	0	1	1	1	hombre	hombre	1.310056	1.724265	24	preparatoria incompleta	2	si	no riesgo	no	0		no	0	no												1	no	si	0	1	0	A veces			si	no		0 times	0.739726	1 mes a 1 anho	305	no							si	si	no	no	si	no	Casi nunca	Casi nunca													
1770	9	0	1	1	1	hombre	hombre	1.310056	1.724265	35	Secundaria completa	2	si	bajo riesgo	si	21	no	si	0	si	si	si	no	si	si	no	no	no	no	si	Nunca	1	no	si	0	1	0	Nunca			si	no		0 times	9	1 a 9 anhos		si	Después del 6º mes	5	Compañero  de celda	Con maquina	no	celda	si	si	no	no	si	no	Nunca	Nunca	si	si	si	si	no	si	no	no	no	no	no	no	
1771	9	0	1	1	1	hombre	hombre	1.310056	1.724265	31	preparatoria completa	5	si	#NAME?	si	2	no	si		si	si	si	no	si	si	si	si	no	no	no		1	si	si	1	0	0	Nunca	Siempre		si	no		0 times	11	10 a 19 anhos	4866	si	÷ 1o y 6º mes	4	Compañero  de celda	Con maquina	no	celda	si	si	no	no	si	no	Nunca	Nunca	si	si	si	no	no	no	si	no	no	no	no	no	
1773	9	0	1	1	0	hombre	hombre	1.310056	1.724265	48																																																																	
1774	9	0	1	1	0	hombre	hombre	1.310056	1.724265	58																																																																	
1775	9	0	1	1	1	hombre	hombre	1.310056	1.724265	40	Secundaria completa	2	si	#NAME?	si	1	no	si		si	si	si	no	no	no	no	no	no	no	no		1	no	si	0	1	0	Casi nunca			si	no		0 times																			no	no											
1776	9	0	1	1	1	hombre	hombre	1.310056	1.724265	28	no fui	2	si	no riesgo	si	2	no	si	7	si	si	si	si	si	no	si	si	no	no	no		1	si	no	0	0	1		Nunca		si	si	6	>1 time	1	1 mes a 1 anho		no							si	si	si	si	no	no	Nunca	Nunca	si	no											
1777	9	0	1	1	1	hombre	hombre	1.310056	1.724265	45	universidad		si	bajo riesgo	no	0		no	0	no												1	no	si	0	1	0	Siempre			si	si	1	1 time	6	1 a 9 anhos		no							si	si	no	no	si	no															
1778	9	0	1	1	1	hombre	hombre	1.310056	1.724265	49	secundaria incompleta	1	si	no se	no	0		si		no																						si			1	1 mes a 1 anho		no							no								no	no											
1779	9	0	1	1	1	hombre	hombre	1.310056	1.724265	29	primaria completa	2	si	no se	si	5	no	si		si	si	si	no	no	no	no	si	no	no	no		1	si	si	1	0	0	A veces	Casi siempre		si	no		0 times	9	1 a 9 anhos		si	Después del 6º mes	7	Tatuador	Otro	no se	celda	si	si	no	no	si	no	Casi siempre	Casi siempre	si	si	si	si	no	no	no	no	si	no	no	no	
1780	9	0	1	1	1	hombre	hombre	1.310056	1.724265	23	secundaria incompleta	1	si	#NAME?	si	1	no	si	2	si	si	si	no	no	no	no	si	no	no	no		1	no	si	0	1	0	A veces			si	si	1	1 time	3	1 a 9 anhos	10	si	Después del 6º mes	1	Tatuador	Aguja de coser	no	celda	si	si	no	no	si	no	Casi nunca	Casi nunca	si	si	si	si	no	no	no	no	si	no	no	no	
1782	9	0	1	1	1	hombre	hombre	1.310056	1.724265	27	preparatoria incompleta	2	si	bajo riesgo	no	0		si	2	si	si	si	no	no	no	si	no	no	no	no		1	no	si	0	1	0	Nunca			si	si	2	>1 time	5	1 a 9 anhos	1767	si	Después del 6º mes	1	Tatuador	Alambre	no	celda	si	si	no	no	si	no	Casi nunca	Casi nunca													
1783	9	0	1	1	0	hombre	hombre	1.310056	1.724265	39																																																																	
1784	9	0	1	1	0	hombre	hombre	1.310056	1.724265	23																																																																	
1786	9		0	0	1	hombre	hombre	1.310056	1.724265	26																																																																	
1788	9	0	1	1	0	hombre	hombre	1.310056	1.724265	35																																																																	
1789	9	0	1	1	1	hombre	hombre	1.310056	1.724265	47	primaria completa	3	si	no se	no	0		si	2	no												1	no	si	0	1	0	A veces			si	no		0 times	12	10 a 19 anhos		no							no								no	no											
1790	9	0	1	1	1	hombre	hombre	1.310056	1.724265	40	Secundaria completa	2	si	no se	no	0		si		no												1	no	si	0	1	0	Casi nunca			si	no		0 times	4	1 a 9 anhos		no							si	si	no	no	si	no	Nunca	Nunca	no	no											
1791	9	0	1	1	0	hombre	hombre	1.310056	1.724265	38																																																																	
1792	9	0	1	1	1	hombre	hombre	1.310056	1.724265	28	secundaria incompleta	2	si	bajo riesgo	no	0		si	4	si	si	si	si	si	no	no	si	si	no	no		1	no	si	0	1	0	Casi nunca			si				3	1 a 9 anhos	299	si							si	si	no	no	si	no	Casi nunca	Casi nunca	si	si	si	si	si	si	si	si	si	no	no	no	
1793	9	0	1	1	1	hombre	hombre	1.310056	1.724265	24	primaria incompleta	2	si	no se	si	1	no	si		si	no	no	si	si	no	si	no	no	no	no		1	si	si	1	0	0	Nunca	Nunca		si	no		0 times	4	1 a 9 anhos		no							si	no	si	no	no	si			no	no											
1794	9	0	1	1	1	hombre	hombre	1.310056	1.724265	26	bachillerato tecnico	2	si	#NAME?	no	0		si	0	si	no	si	no	no	si	no	no	no	no	no		1	no	si	0	1	0	Nunca			si	no		0 times																			no	si	no	si	no	no	si	no	no	no	no	no	
1795	9	0	1	1	0	hombre	hombre	1.310056	1.724265	36																																																																	
1796	9	0	1	1	0	hombre	hombre	1.310056	1.724265	46																																																																	
1798	9	0	1	1	0	hombre	hombre	1.310056	1.724265	56																																																																	
1801	9	0	1	1	1	hombre	hombre	1.310056	1.724265	35	bachillerato tecnico	2	si	#NAME?	no	0		no	0	no												1	no	si	0	1	0	Casi nunca			si	si	3	>1 time	9	1 a 9 anhos	9041	si	Después del 6º mes	5	Tatuador	Con maquina	si	celda	si	si	no	no	si	no	Casi nunca	Casi nunca	no	no											
1802	9		0	0	1	hombre	hombre	1.310056	1.724265	29																																																																	
1803	9	0	1	1	1	hombre	hombre	1.310056	1.724265	52	Secundaria completa	1	si	Riesgo alto	no	0		si	0	no												0	no	no							no				10	1 a 9 anhos	149	si	Después del 6º mes	1	Compañero  de celda	Alambre	no se	celda	si	si	no	no	si	no	Casi nunca	Casi nunca	no	no											
1806	9	0	1	1	0	hombre	hombre	1.310056	1.724265	42																																																																	
1808	9	0	1	1	1	hombre	hombre	1.310056	1.724265	47	universidad	2	si	bajo riesgo	no	0		si	1	no												1	no	si	0	1	0	A veces			si	no		0 times	11	10 a 19 anhos	2744	no							si	si	no	no	si	no	Nunca	Nunca	no	no											
1809	9	0	1	1	0	hombre	hombre	1.310056	1.724265	48																																																																	
1812	9	0	1	1	0	hombre	hombre	1.310056	1.724265	26																																																																	
1813	9	0	1	1	0	hombre	hombre	1.310056	1.724265	47																																																																	
1814	9	1	1	1	1	hombre	hombre	1.310056	1.724265	45		1																																																															
1815	9	0	1	1	1	hombre	hombre	1.310056	1.724265	36	Secundaria completa	1	si	bajo riesgo	no	0		si	5	si	no	si	no	no	no	no	no	no	no	no		1	no	si	0	1	0	Nunca			si	no		0 times																			no	no											
1816	9	0	1	1	0	hombre	hombre	1.310056	1.724265	22																																																																	
1817	9	1	1	1	1	hombre	hombre	1.310056	1.724265	39	Secundaria completa	2	si	no riesgo	si	4	no	si		si	si	si	no	no	no	no	si	no	no	si		1	no	si	0	1	0	Nunca			si	si			9	1 a 9 anhos		si	Después del 6º mes	6	Tatuador	Con maquina	no	celda	si	si	no	no	si	no	Nunca	Nunca													
1818	9	0	1	1	1	hombre	hombre	1.310056	1.724265	38	preparatoria completa	3	si	no se	si	1	no	si	0	si	no	si	no	no	no	no	no	no	no	no		1	no	si	0	1	0	Casi nunca			si	no		0 times	5	1 a 9 anhos	12567	no							si	si	no	no	si	no	Nunca	Nunca	no	no											
1819	9	0	1	1	1	hombre	hombre	1.310056	1.724265	56	secundaria incompleta	3	si	no riesgo	no	0		si		si	no	no	no	no	no	no	no	si	no	no		1	no	si	0	1	0	Casi nunca			si	no		0 times	5	1 a 9 anhos		no							si	si	no	no	si	no	Casi nunca	Casi nunca	no	si	no	no	no	no	si	no	no	no	no	no	
1825	9	0	1	1	1	hombre	hombre	1.310056	1.724265	28	Secundaria completa	2	si	#NAME?	si	2	no	no	0	no												1	no	si	0	1	0	Casi nunca			si	no		0 times	7	1 a 9 anhos		no							si	si	no	no	si	no			no	si	si	no	no	no	si	no	no	no	no	no	
1828	9	0	1	1	0	hombre	hombre	1.310056	1.724265	30																																																																	
1829	9	0	1	1	1	hombre	hombre	1.310056	1.724265	79	Secundaria completa	1	si	bajo riesgo	si	12	no	si		si	si	si	no	no	no	no	no	no	no	no		1	no	si	0	1	0	Casi siempre			si	no		0 times	9	1 a 9 anhos		no							no								no	no											
1830	9		0	0	1	hombre	hombre	1.310056	1.724265	43		1																																																															
1831	9	0	1	1	0	hombre	hombre	1.310056	1.724265	38																																																																	
1832	9	0	1	1	1	hombre	hombre	1.310056	1.724265	38	preparatoria incompleta	2	si	bajo riesgo	si	1	no	si	3	si	si	si	no	si	si	si	si	no	no	no		1	si	si	1	0	0	Nunca	Nunca		si	no		0 times	4	1 a 9 anhos	1143	si	÷ 1o y 6º mes	2	Tatuador	Con maquina	no	celda	si	si	no	no	si	no	Nunca	Nunca	si	si	si	no	no	no	si	no	si	si	no	no	
1833	9	0	1	1	1	hombre	hombre	1.310056	1.724265	41	preparatoria completa	2	si	no riesgo	no	0		si	0	no												1			0	0	0				si	si	1	1 time	3	1 a 9 anhos		no							si	si	no	no	si	no	Nunca	Nunca	no	no											
1834	9	0	1	1	1	hombre	hombre	1.310056	1.724265	35	primaria completa	2	si	#NAME?	si	no recuerdo	si	si	4	si	si	si	si	no	no	si	no	no	si	si	Rara vez	1	no	si	0	1	0	Nunca			si	no		0 times																			no	si	si	si	no	no	no	si	no	no	no	no	
1835	9	0	1	1	0	hombre	hombre	1.310056	1.724265	35		1																																																															
1837	9	0	1	1	0	hombre	hombre	1.310056	1.724265	36		1																																																															
1838	9	0	1	1	1	hombre	hombre	1.310056	1.724265	44		1																																																															
1839	9	0	1	1	1	hombre	hombre	1.310056	1.724265	39	primaria completa	2	si	bajo riesgo	si		no	si		si	no	no	no	no	no	si	no	no	no	no		1	no	si	0	1	0	Casi nunca			si	si	2	>1 time	7	1 a 9 anhos		no							si	si	no	no	si	no			no	si	no	no	no	no	no	si	no	no	no	no	
1840	9	0	1	1	0	hombre	hombre	1.310056	1.724265	37		1																																																															
1841	9	0	1	1	1	hombre	hombre	1.310056	1.724265	21		1																																																															
1842	9	0	1	1	0	hombre	hombre	1.310056	1.724265	33		1																																																															
1843	9	0	1	1	1	hombre	hombre	1.310056	1.724265	37		1																																																															
1844	9	0	1	1	1	hombre	hombre	1.310056	1.724265	29		1																																																															
1849	9	0	1	1	0	hombre	hombre	1.310056	1.724265	54		1																																																															
1850	9	0	1	1	1	hombre	hombre	1.310056	1.724265	31		1																																																															
1851	9	0	1	1	0	hombre	hombre	1.310056	1.724265	38		1																																																															
1852	9	0	1	1	1	hombre	hombre	1.310056	1.724265	28	secundaria incompleta	1	si	no se	no	0		si	1	si	si	si	no	no	no	si	no	no	no	no		1	no	si	0	1	0	Nunca			si	si	2	>1 time	5	1 a 9 anhos	523	no							no								no	si	si	si	no	no	no	si	no	no	no	no	
1853	9	0	1	1	1	hombre	hombre	1.310056	1.724265	30	Secundaria completa	1	si	no se	si	4	no	si	3	si	si	si	no	no	no	no	no	no	no	no		1	no	si	0	1	0	A veces			si	no		0 times	8	1 a 9 anhos		si	Después del 6º mes	4	Tatuador	Alambre	no se	Otros	si	si	no	no	si	no	Casi siempre	Casi siempre	no	si	si	no	no	no	no	no	no	no	no	no	
1854	9	1	1	1	1	hombre	hombre	1.310056	1.724265	43		1																																																															
1855	9	0	1	1	1	hombre	hombre	1.310056	1.724265	39	Secundaria completa	3	no	no riesgo	si	no recuerdo	si	si		si	si	si	no	si	no	no	no	no	no	si	La mitad de las veces	1	si	si	1	0	0	Nunca	Nunca		si	si	2	>1 time	3	1 a 9 anhos		si	÷ 1o y 6º mes		Compañero  de celda	Aguja para inyectar	si	celda	si	no	si	no	no	si			si	si	si	si	no	si	no	no	no	no	no	no	
1860	9	0	1	1	0	hombre	hombre	1.310056	1.724265	35		1																																																															
1861	9	0	1	1	0	hombre	hombre	1.310056	1.724265	36		1																																																															
1862	9	0	1	1	0	hombre	hombre	1.310056	1.724265	23		1																																																															
1864	9	0	1	1	1	hombre	hombre	1.310056	1.724265	43	universidad	1	si	bajo riesgo	no	0		si	2	no												0	no	no							no	no		0 times	8	1 a 9 anhos	336	no							no								no	no											
1865	9	0	1	1	0	hombre	hombre	1.310056	1.724265	31		1																																																															
1866	9	0	1	1	0	hombre	hombre	1.310056	1.724265	26		1																																																															
1868	9	0	1	1	0	hombre	hombre	1.310056	1.724265	47		1																																																															
1869	9	0	1	1	0	hombre	hombre	1.310056	1.724265	42		1																																																															
1871	9	1	1	1	1	hombre	hombre	1.310056	1.724265	34	Secundaria completa	2	si	#NAME?	si	7	no	si	3	si	si	si	no	si	no	si	si	no	no	si	Nunca	1	no	si	0	1	0	Nunca			si	si	3	>1 time	6	1 a 9 anhos		si	Después del 6º mes	2	Tatuador	Alambre	no	celda	si	si	no	no	si	no	Nunca	Nunca	no	si	si	si	no	si	no	si	no	no	no	no	
1873	9	0	1	1	1	hombre	hombre	1.310056	1.724265	70	primaria completa	4	no	no se	no	0				no												0	no	no							no	no		0 times	4	1 a 9 anhos	964	no							no								no	no											
1874	9	0	1	1	1	hombre	hombre	1.310056	1.724265					bajo riesgo	no	0		no	0	no																																												no											
1875	9		0	0	1	hombre	hombre	1.310056	1.724265	64																																																																	
1876	9		0	0	1	hombre	hombre	1.310056	1.724265	32	primaria incompleta	2	si	no se	no	0		no	0	no												1	no	si	0	1	0	A veces			si	no		0 times	2	1 a 9 anhos		no							si	si	no	no	si	no	Casi siempre	Casi siempre	no	no											
1877	9	0	1	1	1	hombre	hombre	1.310056	1.724265	54	Secundaria completa	1	si	#NAME?	no	0		no	0	no												1	no	si	0	1	0	Nunca			si	no		0 times	7	1 a 9 anhos		no							si	si	no	no	si	no	Nunca	Nunca	no	no											
1878	9	0	1	1	1	hombre	hombre	1.310056	1.724265	25	Secundaria completa	1	si	#NAME?	si	1	no	si	2	si	si	si	no	si	no	si	si	no	no	no		1	no	si	0	1	0	Casi nunca			si	si	1	1 time	4	1 a 9 anhos		si	Primer mes	4	Tatuador	Con maquina	si	celda	si	si	no	no	si	no	Nunca	Nunca	no	si	si	si	no	no	no	si	no	no	no	no	
1879	9	0	1	1	1	hombre	hombre	1.310056	1.724265	42	preparatoria completa	2	si	no riesgo	si	1	no	si	1	si	si	si	no	no	no	no	no	no	no	no		1	no	si	0	1	0	Casi siempre			si	no		0 times	8	1 a 9 anhos		no							si	si	no	no	si	no	Casi nunca	Casi nunca	no	si	si	no	no	no	si	no	no	no	no	no	
1880	9	0	1	1	1	hombre	hombre	1.310056	1.724265	27	primaria incompleta	3	si	no se	si	1	no	si		si	no	si	no	si	no	si	si	no	no	no		1	si	si	1	0	0	Nunca	A veces		si	si	9	>1 time																			no	si	no	no	si	si	no	no	si	no	no	no	
1881	9	0	1	1	1	hombre	hombre	1.310056	1.724265	44	primaria completa	2	si	no se	no	0		no	0	no												0	no	no							no	no		0 times	4	1 a 9 anhos		no							no								no	no											
1882	9	0	1	1	1	hombre	hombre	1.310056	1.724265	33	Secundaria completa	2	si	#NAME?	no	0		si		si	no	si	no	no	no	no	no	no	no	no		1	si	si	1	0	0	A veces	A veces		si	si	1	1 time	9	1 a 9 anhos	3248	no							si	si	si	si	no	no	Nunca	Nunca	no	si	si	si	no	no	no	no	no	no	no	no	
1883	9	0	1	1	0	hombre	hombre	1.310056	1.724265	58		1																																																															
1885	9	0	1	1	1	hombre	hombre	1.310056	1.724265	30	Secundaria completa	1	si	no se	no	0		si	5	no												1	no	si	0	1	0	Siempre			si	no		0 times	8	1 a 9 anhos		si		3	Tatuador	Con maquina	no	Otros	no								no	no											
1886	9	0	1	1	1	hombre	hombre	1.310056	1.724265	32	Secundaria completa	2	si	Riesgo alto	si	6	no	si	3	si	si	si	no	si	no	si	no	si	no	no		1	no	si	0	1	0	Casi nunca			si	no		0 times	6	1 a 9 anhos	11688	si	Después del 6º mes	3	Tatuador	Con maquina	si	celda	si	si	no	no	si	no	Casi nunca	Casi nunca	no	si	si	no	no	no	no	si	no	no	no	no	
1887	9	0	1	1	1	hombre	hombre	1.310056	1.724265	29	secundaria incompleta	2	si	#NAME?	no	0		si	1	si	no	si	no	no	no	no	no	no	no	no		1	si	si	1	0	0	Nunca	A veces		si	si	1	1 time	3	1 a 9 anhos	861	no							si	si	no	no	si	no	Nunca	Nunca	no	si	si	no	no	no	no	no	no	no	no	no	
1888	9	0	1	1	1	hombre	hombre	1.310056	1.724265	43	primaria completa	1	si	no riesgo	si	4	no	no	0	no												1	no	si	0	1	0	A veces			si	si	1	1 time	2	1 a 9 anhos		no							no								no	no											
1889	9	0	1	1	1	hombre	hombre	1.310056	1.724265	42	secundaria incompleta	2	si	bajo riesgo	no	0		si	0	si	no	si	no	no	no	no	no	no	no	no		1	no	si	0	1	0	A veces			si	si	3	>1 time	9	1 a 9 anhos	9169	no							si	si	no	no	si	no	Nunca	Nunca	no	si	si	no	no	no	no	no	no	no	no	no	
1890	9	0	1	1	1	hombre	hombre	1.310056	1.724265	34	preparatoria completa	2	si	#NAME?	no	0		si	1	si	no	si	no	no	no	no	no	no	no	no		1	no	si	0	1	0	A veces			si	no		0 times	8	1 a 9 anhos		si	Después del 6º mes	1	Tatuador	Aguja para inyectar	no	celda	si	si	no	no	si	no	Casi nunca	Casi nunca	no	no											
1891	9	0	1	1	0	hombre	hombre	1.310056	1.724265	64	primaria completa	2	si																																																														
1892	9	0	1	1	1	hombre	hombre	1.310056	1.724265	38	primaria incompleta	3	si	no se	si	no recuerdo	no	si	5	si	si	si	si	si	no	no	no	no	no	si	Rara vez	1	no	si	0	1	0	A veces			si	si	1	1 time	9	1 a 9 anhos		si	Después del 6º mes	5	Compañero  de celda	Aguja de coser	no	celda	no								no	si	si	si	no	si	no	si	no	no	no	no	
1893	9	0	1	1	1	hombre	hombre	1.310056	1.724265	29	primaria incompleta	2	si	no se	si	no recuerdo	no recuerdo	no	0	si	si	no	no	no	no	no	no	no	no	no		1	no	si	0	1	0	Casi nunca			si	si	1	1 time				si		4	Compañero de banda	Con maquina	no se	celda	si	si	no	no	si	no	Nunca	Nunca	no	si	si	no	no	no	no	no	no	no	no	si	no
1894	9	0	1	1	1	hombre	hombre	1.310056	1.724265	51	primaria completa	2	si	bajo riesgo	no	0		no	0	no												1			0	0	0				si	no		0 times	5	1 a 9 anhos	1229	no							no								no	no											
1895	9	0	1	1	1	hombre	hombre	1.310056	1.724265	32	primaria completa	2	si	no riesgo	no	0		si	0	no												1	no	si	0	1	0	Nunca			si	no		0 times	9	1 a 9 anhos	2065	no							si	si	no	no	si	no	Nunca	Nunca	no	no											
1896	9	0	1	1	1	hombre	hombre	1.310056	1.724265	34	preparatoria incompleta	2	si	bajo riesgo	si	1	no	si	0	si	si	no	no	no	no	no	no	no	no	no		1	no	si	0	1	0	Nunca			si	si			10	1 a 9 anhos		si	Después del 6º mes	1	Tatuador	Con maquina	no	celda	si	si	no	no	si	no	Nunca	Nunca	no	si	si	no	no	no	no	no	no	no	si	no	
1898	9	0	1	1	1	hombre	hombre	1.310056	1.724265	23	secundaria incompleta	2	si	#NAME?	si	3	no	no	0	no												1	no	si	0	1	0	Nunca			si	no		0 times																			no	no											
1899	9	0	1	1	1	hombre	hombre	1.310056	1.724265	36	preparatoria completa	2	si	no riesgo	no	0		si	1	si	si	si	no	no	no	no	no	no	no	no		1	no	si	0	1	0	Casi nunca			si	si	1	1 time	9	1 a 9 anhos	11274	si	Después del 6º mes	3	Tatuador	Con maquina	no	celda	si	si	no	no	si	no	Nunca	Nunca	no	si	si	si	no	si	no	si	no	no	no	no	
1900	9	0	1	1	1	hombre	hombre	1.310056	1.724265	39	primaria incompleta	2	si	no se	si	2	no	si		no																						no		0 times				no															no	no											
1901	9	0	1	1	1	hombre	hombre	1.310056	1.724265	26	preparatoria incompleta	1	si	bajo riesgo	no	0		si		no												1	no	si	0	1	0	Casi siempre			si	si			5	1 a 9 anhos	17194	no							si	si	no	no	si	no	Casi siempre	Casi siempre	no	no											
1902	9	0	1	1	1	hombre	hombre	1.310056	1.724265	25	primaria incompleta	2	si	no se	no	0		si	2	si	si	si	no	no	no	no	no	no	no	no		1	no	si	0	1	0	A veces			si	si	1	1 time	5	1 a 9 anhos	1077	no							si	si	no	no	si	no	Nunca	Nunca	no	no											
1904	9	0	1	1	1	hombre	hombre	1.310056	1.724265	32	preparatoria completa	2	si	bajo riesgo	si	1	no	si		si	no	si	no	no	no	no	no	no	si	no		1	no	si	0	1	0	Siempre			si	no		0 times				si		5	Tatuador	Alambre	no	patio	si	si	no	no	si	no	Siempre	Siempre	no	no											
1905	9	1	1	1	1	hombre	hombre	1.310056	1.724265	40	secundaria incompleta	2	si	no riesgo	si	6	no	si	1	si	si	si	si	no	no	no	no	no	no	si	Nunca	1	no	si	0	1	0	Nunca			si	si	1	1 time	3	1 a 9 anhos		no							si	si	no	no	si	no	Nunca	Nunca	no	si	si	no	no	no	no	no	no	no	no	no	
1906	9	0	1	1	1	hombre	hombre	1.310056	1.724265	34	primaria completa	2	si	Riesgo alto	si	8	no	si	1	si	si	si	no	no	no	no	no	no	no	si	Nunca	1	no	si	0	1	0	Nunca			si	si	1	1 time																			no	si	si	no	no	no	no	no	no	no	no	no	
1907	9	0	1	1	1	hombre	hombre	1.310056	1.724265	56	primaria incompleta	2	si	bajo riesgo	no	0		si	1	no												1	no	si	0	1	0	Nunca			si	no		0 times	2	1 a 9 anhos		no							no								no	no											
1908	9	0	1	1	1	hombre	hombre	1.310056	1.724265	37		1																																																															
1909	9	0	1	1	1	hombre	hombre	1.310056	1.724265	58		1																																																															
1911	9	0	1	1	1	hombre	hombre	1.310056	1.724265	34	secundaria incompleta	2	no	Riesgo alto	si	6	si	si	0	si	si	si	no	si	no	si	si	no	no	no		1	si	si	1	0	0	Nunca	Nunca		si	no		0 times	9	1 a 9 anhos		si	Después del 6º mes	1	Tatuador	Con maquina	si	Otros	si	si	si	si	no	no	Casi nunca	Casi nunca	no	si	si	si	no	si	no	no	no	no	no	no	
1912	9	0	1	1	1	hombre	hombre	1.310056	1.724265	32		1																																																															
1914	9	0	1	1	1	hombre	hombre	1.310056	1.724265	23		1																																																															
1915	9	0	1	1	1	hombre	hombre	1.310056	1.724265	19		1																																																															
1916	9	0	1	1	1	hombre	hombre	1.310056	1.724265	27		1																																																															
1917	9	0	1	1	1	hombre	hombre	1.310056	1.724265	51		1																																																															
1918	9	0	1	1	1	hombre	hombre	1.310056	1.724265	31	Secundaria completa	2	si	no se	no	0		si	1	no												1	no	si	0	1	0	A veces			si	no		0 times	4	1 a 9 anhos		si	Después del 6º mes	1	Tatuador	Con maquina	no	celda	si	si	no	no	si	no	Nunca	Nunca	no	si	si	si	no	no	no	no	no	no	no	no	
1919	9	0	1	1	1	hombre	hombre	1.310056	1.724265	44		1																																																															
1920	9	0	1	1	1	hombre	hombre	1.310056	1.724265	48		1																																																															
1921	9	0	1	1	1	hombre	hombre	1.310056	1.724265	56	bachillerato tecnico	2	si	no se	no	0		si	0	no												1			0	0	0				si	no		0 times	4	1 a 9 anhos		no							si	si	no	no	si	no	Nunca	Nunca	no	no											
1923	9	0	1	1	1	hombre	hombre	1.310056	1.724265	26		1																																																															
1924	9	0	1	1	1	hombre	hombre	1.310056	1.724265	58	preparatoria incompleta		si	no riesgo	no	0		no	0	no												1	no	si	0	1	0	A veces			si	no		0 times	4	1 a 9 anhos		no							no								no	no											
1926	9	0	1	1	0	hombre	hombre	1.310056	1.724265	21		1																																																															
1928	9	0	1	1	1	hombre	hombre	1.310056	1.724265	25		1																																																															
1929	9	0	1	1	1	hombre	hombre	1.310056	1.724265	28	Secundaria completa	1	si	no se	si	3	no	si	0	si	no	si	no	si	no	no	no	no	no	no		1	si	si	1	0	0	Casi nunca	A veces		si	si	2	>1 time	5	1 a 9 anhos	1243	si	Después del 6º mes	3	Tatuador	Con maquina	no se	celda	si	si	no	no	si	no	Nunca	Nunca	si	si	si	si	no	si	no	no	no	no	no	no	
1930	9	0	1	1	1	hombre	hombre	1.310056	1.724265	29		1																																																															
1931	9	0	1	1	1	hombre	hombre	1.310056	1.724265	22		1																																																															
1932	9	0	1	1	0	hombre	hombre	1.310056	1.724265	33																																																																	
1933	9	0	1	1	1	hombre	hombre	1.310056	1.724265	47		1																																																															
1934	9	0	1	1	1	hombre	hombre	1.310056	1.724265	39		1																																																															
1935	9	0	1	1	0	hombre	hombre	1.310056	1.724265	46		1																																																															
1936	9	0	1	1	1	hombre	hombre	1.310056	1.724265	23	Secundaria completa	1	si	no se	no	0		si		si	si	si	no	si	si	si	si	si	no	no		1	no	si	0	1	0	Casi nunca			si	no		0 times	3	1 a 9 anhos	4712	no							no								no	no											
1937	9	0	1	1	1	hombre	hombre	1.310056	1.724265	40	Secundaria completa	2	si	no se	si	2	no	no	0	no												1	si	si	1	0	0	Casi nunca	Casi nunca		si	si	1	1 time	12	10 a 19 anhos		no							si	si	no	no	si	no	Nunca	Nunca	no	si	si	no	no	no	no	no	no	no	no	no	
1938	9	0	1	1	1	hombre	hombre	1.310056	1.724265	36	preparatoria completa	1	si	no riesgo	no	0		si	2	si	si	si	si	si	no	si	no	no	no	si	Rara vez	1	no	si	0	1	0	Nunca			si	si			10	1 a 9 anhos	227	si	÷ 1o y 6º mes	15	Tatuador	Con maquina	no	celda	si	si	no	no	si	no	Nunca	Nunca	no	si	si	si	no	si	si	si	no	no	no	no	
1939	9	0	1	1	0	hombre	hombre	1.310056	1.724265	42		1																																																															
1940	9	0	1	1	0	hombre	hombre	1.310056	1.724265	28		1																																																															
1941	9	0	1	1	1	hombre	hombre	1.310056	1.724265	58		1																																																															
1943	9	0	1	1	0	hombre	hombre	1.310056	1.724265	24																																																																	
1944	9	0	1	1	1	hombre	hombre	1.310056	1.724265	49		1																																																															
1945	9	0	1	1	1	hombre	hombre	1.310056	1.724265	36	no fui	1	si	no riesgo	no	0		si		no												1	no	si	0	1	0	A veces			si	no		0 times	9	1 a 9 anhos		no							no								no	no											
1946	9	0	1	1	1	hombre	hombre	1.310056	1.724265	45																																																																	
1947	9	0	1	1	1	hombre	hombre	1.310056	1.724265	56	no fui	2	si	#NAME?	no	0		si	0	no												1	no	si	0	1	0	Nunca			si	si	2	>1 time	4	1 a 9 anhos		no							no								no	no											
1948	9	0	1	1	1	hombre	hombre	1.310056	1.724265	50	preparatoria incompleta	3	si	no se	si	1	no	si	1	si	no	si	no	no	no	no	no	no	no	no		1	no	si	0	1	0	Siempre			si	no		0 times																			no	no											
1949	9	0	1	1	1	hombre	hombre	1.310056	1.724265	37	bachillerato tecnico	3	si	no se	no	0		no	0	no												1	no	si	0	1	0	Casi siempre			si	no		0 times	5	1 a 9 anhos		no							si	si	no	no	si	no			no	no											
1950	9		0	0	1	hombre	hombre	1.310056	1.724265	37	secundaria incompleta	2	si	no riesgo	si	5	no	no	0	si	si	no	no	no	no	no	si	si	no	no		0	no	no							no	no		0 times																			no	si	si	si	no	no	no	no	si	no	no	no	
1951	9	0	1	1	1	hombre	hombre	1.310056	1.724265	34	no fui	5	si	Riesgo alto	no	0		si	5	si	no	si	no	si	si	no	no	no	no	no		1	no	si	0	1	0	Casi siempre			si	no		0 times	5	1 a 9 anhos	362	no							si	si	no	no	si	no	Casi siempre	Casi siempre	no	si	si	si	no	si	no	si	no	no	no	no	
1953	9	1	1	1	1	hombre	hombre	1.310056	1.724265	36		1																																																															
1954	9	0	1	1	1	hombre	hombre	1.310056	1.724265	36	primaria completa	2	si	no riesgo	no	0		si	4	no												0	no	no							no	no		0 times	3	1 a 9 anhos	688	no							si	si	no	no	si	no			no	no											
1955	9	0	1	1	1	hombre	hombre	1.310056	1.724265	28		1																																																															
1956	9	0	1	1	0	hombre	hombre	1.310056	1.724265	53																																																																	
1957	9	0	1	1	1	hombre	hombre	1.310056	1.724265	30		1																																																															
1958	9	0	1	1	1	hombre	hombre	1.310056	1.724265	30		1																																																															
1960	9	0	1	1	1	hombre	hombre	1.310056	1.724265	54	universidad	2	si	bajo riesgo	no	0		si	0	no												1	no	si	0	1	0	Casi siempre			si	no		0 times	11	10 a 19 anhos		no							si	si	no	no	si	no	Siempre	Siempre	no	no											
1961	9	0	1	1	1	hombre	hombre	1.310056	1.724265	25	primaria incompleta	2	si	no riesgo	no	0		no	0	no												1	no	si	0	1	0	Siempre			si	no		0 times	5	1 a 9 anhos		si	Después del 6º mes	2	Yo solo		no	Otros	si	si	no	no	si	no	A veces	A veces	no	no											
1962	9		0	0	1	hombre	hombre	1.310056	1.724265	41	Secundaria completa	3	si	#NAME?	si	1	no	si	1	si	si	si	no	no	no	no	si	no	no	no		1	no	si	0	1	0	Nunca			si	no		0 times	10	1 a 9 anhos		si	Después del 6º mes	6	Tatuador	Con maquina	no se	celda	si	si	no	no	si	no	Nunca	Nunca	no	si	no	si	no	no	no	no	no	no	no	no	
1963	9	0	1	1	1	hombre	hombre	1.310056	1.724265	28		1																																																															
1965	9	0	1	1	1	hombre	hombre	1.310056	1.724265	34	preparatoria incompleta	3	si	bajo riesgo	no	0		si	0	si	no	si	no	no	si	no	no	no	no	no		1	no	si	0	1	0	A veces			si	no		0 times	7	1 a 9 anhos		no							si	si	no	no	si	no	Nunca	Nunca	no	si	no	si	no	no	no	no	no	no	no	no	
1966	9	0	1	1	1	hombre	hombre	1.310056	1.724265	32	preparatoria completa	2	si	bajo riesgo	no	0		si	2	si	no	si	no	no	no	no	no	no	no	no		1	no	si	0	1	0	A veces			si	no		0 times	7	1 a 9 anhos	656	si	÷ 1o y 6º mes	1		Con maquina	si		si	si	no	no	si	no	Casi siempre	Casi siempre	no	si	si	no	no	no	no	no	no	no	no	no	
1967	9	0	1	1	1	hombre	hombre	1.310056	1.724265	33	primaria incompleta	2	si	no riesgo	si	3	no	no	0	no												1			0	0	0				si	no		0 times	0.2465753	1 mes a 1 anho		no							si	si	no	no	si	no	Nunca	Nunca	no	no											
1968	9	0	1	1	0	hombre	hombre	1.310056	1.724265	42		1																																																															
1969	9	0	1	1	0	hombre	hombre	1.310056	1.724265	33		1																																																															
1970	9	0	1	1	0	hombre	hombre	1.310056	1.724265	50	primaria incompleta		no																																																														
1971	9	0	1	1	1	hombre	hombre	1.310056	1.724265	34	Secundaria completa	2	si	bajo riesgo	si	6	no	si		si	si	si	si	si	si	si	si	no	no	si	Rara vez	1	si	si	1	0	0	A veces	Casi siempre		si	si	1	1 time	12	10 a 19 anhos	1609	no							si	si	no	no	si	no	Casi siempre	Casi siempre	si	si	si	si	si	si	si	si	si	no	no	no	
1972	9	0	1	1	1	hombre	hombre	1.310056	1.724265	35	no fui	2	si																																																														
1973	9	0	1	1	1	hombre	hombre	1.310056	1.724265	49	secundaria incompleta	2	no	#NAME?	si	1	no	si	1	no												1	si	si	1	0	0	Casi nunca	Nunca		si	no		0 times	12	10 a 19 anhos		no							si	si	no	no	si	no			no	si										no	
1974	9	0	1	1	1	hombre	hombre	1.310056	1.724265	49	Secundaria completa	2	si	bajo riesgo	no	0		si		no												1	no	si	0	1	0	Nunca			si	si	1	1 time	6	1 a 9 anhos		no							si	si	no	no	si	no	Nunca	Nunca	no	no											
1975	9		0	0	1	hombre	hombre	1.310056	1.724265	47	universidad	2	si	bajo riesgo	no	0		si	0	no												1	no	si	0	1	0	Casi nunca			si	no		0 times																			no	no											
1976	9		0	0	1	hombre	hombre	1.310056	1.724265	44	primaria incompleta	2	si	no se	si	1	si	si	3	si	si	no	no	no	no	no	si	no	no	no		1	si	si	1	0	0	Nunca	Casi nunca		si	si	3	>1 time	16	10 a 19 anhos		no							si	si	no	no	si	no	Nunca	Nunca	si	si	si	no	no	no	no	no	si	no	no	no	
1977	9	0	1	1	1	hombre	hombre	1.310056	1.724265	23	primaria incompleta	1	si	#NAME?	si	3	no	no	0	si	si	no	no	no	no	no	no	no	no	no		1	no	si	0	1	0	Casi siempre			si	no		0 times	0.2465753	1 mes a 1 anho	751	no							no								no	si	si	no	no	no	no	no	no	no	no	no	
1978	9	0	1	1	1	hombre	hombre	1.310056	1.724265	45	preparatoria completa	2	si	no riesgo	no	0		no	0	no												1	no	si	0	1	0	Nunca			si	si	1	1 time	7	1 a 9 anhos	4440	no							si	si	no	no	si	no			no	no											
1979	9	0	1	1	1	hombre	hombre	1.310056	1.724265	34	primaria completa	2	si	no riesgo	no	0		si	2	si	si	si	si	si	si	si	si	si	si	si	Nunca	1	si	si	1	0	0	Casi nunca	Siempre		si	no		0 times	4	1 a 9 anhos		no							si	si	no	no	si	no	Nunca	Nunca	no	si	si	si	no	si	no	no	no	no	no	no	
1980	9	0	1	1	1	hombre	hombre	1.310056	1.724265	19	Secundaria completa	1	si	bajo riesgo	no	0		si	2	si	si	no	no	no	no	no	no	no	no	no		1	no	si	0	1	0	Nunca			si	no		0 times	1	1 mes a 1 anho		si	÷ 1o y 6º mes	1	Yo solo	Alambre	no	celda	no								no	si	si	no	no	no	no	no	no	no	no	no	
1981	9	1	1	1	1	hombre	hombre	1.310056	1.724265	50	primaria incompleta	1	si	no se	no	0		si	1	si	no	no	no	no	no	no	no	si	no	si	Rara vez	1	no	si	0	1	0	Nunca			si	no		0 times	19	10 a 19 anhos	301	no							si	si	no	no	si	no	Nunca	Nunca	no	si	si	no	no	si	no	no	si	no	no	no	
1982	9	0	1	1	1	hombre	hombre	1.310056	1.724265	20	primaria incompleta	1	si	no riesgo	si	no recuerdo	no	si		si	si	si	no	no	no	no	si	no	no	no		1	no	si	0	1	0	A veces			si	no		0 times	0.2465753	1 mes a 1 anho		si		2			no		no								no	si	si	si	no	si	no	si	no	no	no	no	
1983	9	0	1	1	1	hombre	hombre	1.310056	1.724265	39		1																																																															
1984	9	0	1	1	1	hombre	hombre	1.310056	1.724265	32																																																																	
1985	9	0	1	1	1	hombre	hombre	1.310056	1.724265	40	primaria incompleta	2	si	no se				si		si	no	si	no	no	no	no	no	no	no																			no															no	no											
1987	9	0	1	1	0	hombre	hombre	1.310056	1.724265	60																																																																	
1989	9	0	1	1	0	hombre	hombre	1.310056	1.724265	58		1																																																															
1990	9		0	0	1	hombre	hombre	1.310056	1.724265	40	secundaria incompleta	2	si	#NAME?	si	3	no recuerdo	no	0	si	si	si	no	no	no	no	no	no	no	no		1	no	si	0	1	0	Nunca			si	no		0 times	14	10 a 19 anhos		no							si	si	no	no	si	no	Nunca	Nunca	no	si	si	si	no	no	no	no	no	no	no	no	
1992	9	0	1	1	0	hombre	hombre	1.310056	1.724265	27	primaria completa	2	si																																																														
1993	9	0	1	1	1	hombre	hombre	1.310056	1.724265	36	Secundaria completa	1	si	#NAME?	no	0		no	0	si	no	si	no	no	no	si	no	no	no	no		1	no	si	0	1	0	Nunca			si	no		0 times																			no	no											
1994	9	0	1	1	1	hombre	hombre	1.310056	1.724265	37	preparatoria incompleta	2	si	no riesgo	no	0		si		no												1	no	si	0	1	0	Casi siempre			si	si	1	1 time	5	1 a 9 anhos		no							si	si	no	no	si	no	Casi siempre	Casi siempre	no	no											
1995	9	0	1	1	1	hombre	hombre	1.310056	1.724265	37		1																																																															
1996	9	0	1	1	1	hombre	hombre	1.310056	1.724265	24		1																																																															
1997	9	0	1	1	1	hombre	hombre	1.310056	1.724265	34	Secundaria completa	2	si	no riesgo	no	0		si		no												1	no	si	0	1	0	A veces			si	no		0 times																			no	no											
1998	9	0	1	1	1	hombre	hombre	1.310056	1.724265	41	bachillerato tecnico	2	si	bajo riesgo	no	0		si	5	si	si	si	no	si	no	no	no	no	no	no		1	no	si	0	1	0	Nunca			si	no		0 times	5	1 a 9 anhos		no															no	si	no	si	si	no	no	no	no	no	no	no	
1999	9		0	0	1	hombre	hombre	1.310056	1.724265	58	primaria incompleta	1	si	bajo riesgo	no	0		si		si	no	si	no	no	no	no	no	no	no	no		1	no	si	0	1	0	A veces			si	no		0 times	16	10 a 19 anhos		no							si	si	no	no	si	no	Casi nunca	Casi nunca	no	si	no	no	no	no	no	no	no	no	si	no	
2000	9	0	1	1	1	hombre	hombre	1.310056	1.724265	52	Secundaria completa	2	si	#NAME?	no	0		no	0	no												1	no	si	0	1	0	Nunca			si	no		0 times	10	1 a 9 anhos		no							si	si	no	no	si	no	Nunca	Nunca	no	no											
2001	9	0	1	1	1	hombre	hombre	1.310056	1.724265	35	preparatoria completa	2	si	bajo riesgo	no	0		no	0	si	no	si	no	no	no	no	no	no	no	no		1	no	si	0	1	0	Casi nunca			si	si	1	1 time	6	1 a 9 anhos	157	no							si	si	no	no	si	no	Casi nunca	Casi nunca	no	no											
2002	9	0	1	1	1	hombre	hombre	1.310056	1.724265	25	Secundaria completa	2	si	no riesgo	si	3	no	si	3	si	si	si	no	no	si	no	no	si	no	si	Nunca	1	no	si	0	1	0	Nunca			si				8	1 a 9 anhos	54	si	Primer mes	5	Compañero de banda	Alambre	si	celda	si	si	no	no	si	no			si	si	si	si	no	no	si	no	no	no	no	si	no
2003	9	0	1	1	1	hombre	hombre	1.310056	1.724265	28	primaria completa	2	si	#NAME?	no	0		si	1	si	no	si	no	si	no	no	no	no	no	no		1	no	si	0	1	0	Nunca			si	si	1	1 time	3	1 a 9 anhos		no							si	si	no	no	si	no	Nunca	Nunca	no	no											
2004	9	0	1	1	1	hombre	hombre	1.310056	1.724265	21	secundaria incompleta	2	no	#NAME?	si	10	no	si	1	si	si	si	no	si	no	si	no	no	no	no		1	si	si	1	0	0	A veces	A veces		si	si	3	>1 time	0.2465753	1 mes a 1 anho	67	no							no								no	si	si	no	no	si	no	no	no	no	no	no	
2005	9		0	0	1	hombre	hombre	1.310056	1.724265	39	primaria completa	1	si	#NAME?	no	0		si		si	si	si	no	si	si	si	no	no	no	no		1	no	si	0	1	0	Nunca			si	no		0 times	1	1 mes a 1 anho	26	no							no								si	si	si	si	no	si	no	si	no	no	no	no	
2006	9	0	1	1	1	hombre	hombre	1.310056	1.724265	19	Secundaria completa	2	si	bajo riesgo	si	no recuerdo	no recuerdo	si	2	si	si	si	no	si	no	si	si	no	no	no		1	no	si	0	1	0	Casi nunca			si	si	1	1 time	1	1 mes a 1 anho	62	si	Después del 6º mes	1		Con maquina	si	celda	si	si	no	no	si	no	Nunca	Nunca	no	si	si	si	no	no	si	no	no	no	no	no	
2007	9		0	0	1	hombre	hombre	1.310056	1.724265	35	secundaria incompleta	2	si	bajo riesgo	si	2	no	si	4	si	si	no	no	no	no	no	no	si	no	no		1	no	si	0	1	0	A veces			si	si	2	>1 time	8	1 a 9 anhos		no							no								no	si	si	si	no	no	no	no	no	no	no	no	
2008	9	0	1	1	0	hombre	hombre	1.310056	1.724265	40		1																																																															
2009	9	0	1	1	0	hombre	hombre	1.310056	1.724265	22																																																																	
2010	9	0	1	1	0	hombre	hombre	1.310056	1.724265	33		1																																																															
2012	9	0	1	1	1	hombre	hombre	1.310056	1.724265	26	primaria incompleta	1	si	no se	si	no recuerdo	no recuerdo	si		si	si	no	no	si	no	no	si	no	no	no		1	no	si	0	1	0	Nunca			si	si	3	>1 time	0.739726	1 mes a 1 anho	53	no							no								no	si	si	no	no	no	no	no	no	no	no	no	
2013	9	0	1	1	0	hombre	hombre	1.310056	1.724265	26		1																																																															
2014	9	1	1	1	1	hombre	hombre	1.310056	1.724265	28	Secundaria completa	1	no	bajo riesgo	no	0		si		si	si	si	no	si	no	no	no	no	no	si	No se	1	no	si	0	1	0	A veces			si	si			1	1 mes a 1 anho	346	no							no								no	si	si	no	no	si	no	no	no	no	no	no	
2015	9	0	1	1	0	hombre	hombre	1.310056	1.724265	38		1																																																															
2016	9	0	1	1	0	hombre	hombre	1.310056	1.724265	24		1																																																															
2017	9	0	1	1	1	hombre	hombre	1.310056	1.724265	29	primaria completa	2	si	no riesgo	si	3	no	si		si	si	si	no	si	si	no	si	no	no	no		1	no	si	0	1	0	A veces			si	no		0 times	10	1 a 9 anhos		si	Después del 6º mes	1	Tatuador	Con maquina	si	celda	si	si	no	no	si	no	Nunca	Nunca	no	si	si	si	no	si	no	no	si	no	no	no	
2018	9	0	1	1	1	hombre	hombre	1.310056	1.724265	28	secundaria incompleta	2	no	Riesgo alto	si	1	no	si	3	si	si	si	si	si	si	si	si	si	si	no		1	no	si	0	1	0	A veces			si	no		0 times	3	1 a 9 anhos		no							si	si	no	no	si	no	Casi nunca	Casi nunca	no	si	si	si	si	si	si	si	si	si	no	no	
2019	9	0	1	1	1	hombre	hombre	1.310056	1.724265	45	secundaria incompleta	2	si	bajo riesgo	si	no recuerdo	no	si	7	si	si	si	no	si	no	no	no	si	si	no		1		si			0	Nunca			si	no		0 times	15	10 a 19 anhos		si		2	Compañero  de celda	Con maquina	no se	celda	si	si	no	no	si	no	Nunca	Nunca	no	si	si	si	no	no	si	no	no	no	no	no	
2021	9	0	1	1	1	hombre	hombre	1.310056	1.724265	48	primaria incompleta	2	si	bajo riesgo	no	0		si	3	si	si	si	no	si	si	si	no	no	no	no		1	si	si	1	0	0	Nunca	Siempre		si	si	3	>1 time																			no	no											
2022	9	0	1	1	1	hombre	hombre	1.310056	1.724265	26	preparatoria incompleta	1	si	no se	no	0		si	1	si	si	si	no	si	no	no	no	no	no	no		1	no	si	0	1	0	Nunca			si				5	1 a 9 anhos		no							si	si	no	no	si	no	Nunca	Nunca	no	si	si	no	no	no	no	no	no	no	no	no	
2023	9	1	1	1	1	hombre	hombre	1.310056	1.724265	32	secundaria incompleta	1	si	bajo riesgo	si	15	no	si	2	si	si	si	no	si	si	no	si	no	no	si	Rara vez	1	si	si	1	0	0	Nunca	Siempre		si				6	1 a 9 anhos	598	si	Después del 6º mes	8	Tatuador	Con maquina	no	celda	si	si	no	no	si	no	Casi nunca	Casi nunca	no	si	si	no	no	no	si	no	no	no	no	no	
2024	9	0	1	1	1	hombre	hombre	1.310056	1.724265	40	secundaria incompleta	2	si	bajo riesgo	no	0		si		no												1	no	si	0	1	0	A veces			si	no		0 times	10	1 a 9 anhos		no							si	si	no	no	si	no	Casi siempre	Casi siempre	no	no											
2025	9	0	1	1	0	hombre	hombre	1.310056	1.724265	54																																																																	
2026	9		0	0	1	hombre	hombre	1.310056	1.724265	37	primaria completa	1	si	bajo riesgo	si	no recuerdo	no	si		si	no	si	no	no	no	no	no	no	no	no		1		si			0	Casi nunca			si	no		0 times				si	Después del 6º mes	2	Compañero  de celda	Con maquina	no se	celda	si	si	no	no	si	no	Nunca	Nunca	no	si	no	no	no	no	no	no	si	no	no	no	
2027	9	0	1	1	1	hombre	hombre	1.310056	1.724265	34	primaria completa	3	si	no se	no	0		si	5	si	si	si	si	no	no	no	si	si	no	no		1	no	si	0	1	0	Nunca			si	no		0 times	14	10 a 19 anhos		si	Después del 6º mes	3	Compañero  de celda	Aguja para inyectar	no se	celda	no								no	si	si	si	no	no	no	si	no	no	no	no	
2028	9	0	1	1	1	hombre	hombre	1.310056	1.724265	29	secundaria incompleta	2	si	bajo riesgo	si	4	no	si	2	si	no	si	no	si	no	si	no	no	no	no		1	no	si	0	1	0	A veces			si	no		0 times	2	1 a 9 anhos		si	÷ 1o y 6º mes	2	Tatuador	Con maquina	no	celda	si	si	no	no	si	no	A veces	A veces	no	si	si	no	no	no	no	si	no	no	no	no	
2029	9	0	1	1	0	hombre	hombre	1.310056	1.724265	33		1																																																															
2031	9	0	1	1	0	hombre	hombre	1.310056	1.724265	30		1																																																															
2032	9	0	1	1	1	hombre	hombre	1.310056	1.724265	34	primaria incompleta	1	si	no se	no	0		no	0	si	si	si	no	si	no	no	si	no	no	no		1	no	si	0	1	0	Nunca			si	no		0 times	16	10 a 19 anhos		si			Tatuador	Con maquina	si	celda	no								no	si	si	no	no	si	no	no	si	no	no	no	
2033	9	0	1	1	0	hombre	hombre	1.310056	1.724265	51		1																																																															
2034	9	0	1	1	1	hombre	hombre	1.310056	1.724265	27	secundaria incompleta	2	si	no se	si	1	no	si	1	si	si	si	no	no	no	no	no	no	no	no		1	no	si	0	1	0	Siempre			si	no		0 times	3	1 a 9 anhos		si	Después del 6º mes	1	Tatuador	Con maquina	si	celda	si	si	no	no	si	no	Siempre	Siempre	no	si	si	no	no	no	no	no	no	no	no	no	
2035	9	0	1	1	1	hombre	hombre	1.310056	1.724265	41	Secundaria completa	3	si	no riesgo	si	58	no	si		si	no	no	no	no	si	no	no	no	no	si	Nunca	1			0	0	0				si	si	8	>1 time	17	10 a 19 anhos		si	Después del 6º mes	1	Yo solo	Con maquina	si	celda	no								no	si	no	no	no	no	si	no	no	no	no	no	
2036	9		0	0	1	hombre	hombre	1.310056	1.724265	36			si	no se	si	2	no			si	si	si	no	si	no	si	no	si	si	no		1	no	si	0	1	0	Casi siempre			si	si																					no	si	si	si	no	si	no	si	no	no	no	no	
2037	9	0	1	1	0	hombre	hombre	1.310056	1.724265	27		1																																																															
2039	9	0	1	1	0	hombre	hombre	1.310056	1.724265	24		1																																																															
2040	9	0	1	1	1	hombre	hombre	1.310056	1.724265	33	secundaria incompleta	1	si	#NAME?	si	2	no	si		si	si	si	si	si	no	si	no	no	no	no		1	si	si	1	0	0	Casi nunca	Siempre		si	si			2	1 a 9 anhos		no							si	si	no	no	si	no	Casi nunca	Casi nunca		si	si	no	no	no	no	no	no	no	no	no	
2041	9		0	0	1	hombre	hombre	1.310056	1.724265	49	primaria incompleta	1	si	bajo riesgo	no	0		no	0	no												0	no	no							no	no		0 times	9	1 a 9 anhos		no							no								no	no											
2042	9	0	1	1	1	hombre	hombre	1.310056	1.724265	39	preparatoria incompleta	2	si	bajo riesgo	no	0		si		si	no	si	no	no	no	no	no	no	no	no		1	no	si	0	1	0	Nunca			si	no		0 times	4	1 a 9 anhos		no							si	si	no	no	si	no	Nunca	Nunca	no	no											
2043	9	0	1	1	0	hombre	hombre	1.310056	1.724265	38		1																																																															
2044	9	0	1	1	1	hombre	hombre	1.310056	1.724265	30	primaria incompleta	2		no se						si	si	no	no	no	no	no	no	no	no	no		1		si			0				si	si						no							no								no	si	si	no	no	no	no	no	no	no	no	no	
2045	9	0	1	1	1	hombre	hombre	1.310056	1.724265	32	primaria incompleta	2	si	no riesgo	no	0		no	0	si	no	si	no	si	no	si	si	no	no	no		1	no	si	0	1	0	Nunca			si	no		0 times	8	1 a 9 anhos		no							si	si	no	no	si	no	Nunca	Nunca	no	no											
2046	9	0	1	1	0	hombre	hombre	1.310056	1.724265	27																																																																	
2047	9	0	1	1	1	hombre	hombre	1.310056	1.724265	37	secundaria incompleta	1	si	no riesgo	si	2	no	no	0	no												1	no	si	0	1	0	Nunca			si	si	3	>1 time	6	1 a 9 anhos		no							si	si	no	no	si	no	Nunca	Nunca	no	si	si	no	no	no	no	no	no	no	no	si	no
2048	9	0	1	1	1	hombre	hombre	1.310056	1.724265	26	primaria incompleta	2	si	bajo riesgo	si	no recuerdo	no	si		si										no		1	no	si	0	1	0	Nunca			si	no		0 times																			si	si	si	no	no	no	no	no	no	no	no	no	
2049	9	0	1	1	0	hombre	hombre	1.310056	1.724265	33		1																																																															
2050	9	0	1	1	0	hombre	hombre	1.310056	1.724265	26		1																																																															
2051	9	0	1	1	1	hombre	hombre	1.310056	1.724265	47	secundaria incompleta	4	si	bajo riesgo	no	0		si	0	si	si	si	no	no	no	no	si	no	no	no		1	no	si	0	1	0	Nunca			si	si	2	>1 time	17	10 a 19 anhos		no							si	si	si	si	no	no	Nunca	Nunca	si	si	si	no	no	no	no	no	si	no	si	no	
2052	9	0	1	1	0	hombre	hombre	1.310056	1.724265	37		1																																																															
2054	9	0	1	1	0	hombre	hombre	1.310056	1.724265	28		1																																																															
2055	9	0	1	1	1	hombre	hombre	1.310056	1.724265	27	primaria completa	2	si	#NAME?	si	5	no	si	4	si	si	si	no	si	no	no	no	no	no	si	Nunca	1	si	si	1	0	0	Nunca	Casi nunca		si	si	4	>1 time	1	1 mes a 1 anho		no							si	si	no	no	si	no	Nunca	Nunca	si	si	si	si	no	si	no	no	no	no	no	no	
2057	9	0	1	1	1	hombre	hombre	1.310056	1.724265	30		1																																																															
2058	9	0	1	1	1	hombre	hombre	1.310056	1.724265	36		1																																																															
2059	9	0	1	1	0	hombre	hombre	1.310056	1.724265	27		1																																																															
2060	9		0	0	1	hombre	hombre	1.310056	1.724265	22	no fui	2	si	#NAME?	no	0		si	5	si	si	no	no	no	no	no	no	no	no	no		1			0	0	0				si	no		0 times	0.739726	1 mes a 1 anho		no							si	si	no	no	si	no	Nunca	Nunca	no	si	si	no	no	no	no	no	no	no	no	no	
2061	9	0	1	1	0	hombre	hombre	1.310056	1.724265	39		1																																																															
2062	9	0	1	1	0	hombre	hombre	1.310056	1.724265	30		1																																																															
2063	9	0	1	1	0	hombre	hombre	1.310056	1.724265	29		1																																																															
2064	9	0	1	1	0	hombre	hombre	1.310056	1.724265	38		1																																																															
2065	9	0	1	1	0	hombre	hombre	1.310056	1.724265	53																																																																	
2066	9	0	1	1	1	hombre	hombre	1.310056	1.724265	29		1																																																															
2067	9	0	1	1	1	hombre	hombre	1.310056	1.724265	26	Secundaria completa	2	si	bajo riesgo	si	3	no	no	0	no												1	no	si	0	1	0	Siempre			si	no		0 times	2	1 a 9 anhos	959	no							si	si	no	no	si	no	Nunca	Nunca	no	no											
2068	9	0	1	1	0	hombre	hombre	1.310056	1.724265	25		1																																																															
2069	9	0	1	1	1	hombre	hombre	1.310056	1.724265	24	primaria incompleta	1	si	#NAME?	si	2	no	no	0	si	si	si	no	no	no	si	si	no	no	no		1	no	si	0	1	0	Nunca			si	no		0 times	5	1 a 9 anhos	213	si	Después del 6º mes	5	Compañero  de celda	Con maquina	no	celda	si	si	no	no	si	no	Nunca	Nunca	no	si	si	si	no	no	no	si	si	no	no	no	
2070	9	0	1	1	0	hombre	hombre	1.310056	1.724265	24		1																																																															
2071	9	0	1	1	1	hombre	hombre	1.310056	1.724265	25	secundaria incompleta	2	si	bajo riesgo	no	0		si	3	si	si	si	no	si	si	si	no	no	no	no		1	no	si	0	1	0	Casi nunca			si	no		0 times	5	1 a 9 anhos	530	si	Después del 6º mes	1	Tatuador	Con maquina	si		si	si	no	no	si	no	Nunca	Nunca	no	no											
2072	9	0	1	1	0	hombre	hombre	1.310056	1.724265	21		1																																																															
2073	9	0	1	1	0	hombre	hombre	1.310056	1.724265	34																																																																	
2074	9	0	1	1	1	hombre	hombre	1.310056	1.724265	29	secundaria incompleta	3	si	#NAME?	no	0		si	1	si	si	si	no	si	no	no	no	no	no	no		1	no	si	0	1	0	Casi nunca			si	no		0 times																			no	si	si	si	no	no	no	no	no	no	no	no	
2075	9	0	1	1	0	hombre	hombre	1.310056	1.724265	30		1																																																															
2076	9	0	1	1	1	hombre	hombre	1.310056	1.724265	39	Secundaria completa	2	si	no riesgo	si	5	no	no	0	si	si	no	no	no	no	no	no	no	no	no		1	no	si	0	1	0	Nunca			si	no		0 times	15	10 a 19 anhos	2795	si	Después del 6º mes	6	Compañero  de celda	Con maquina	si	patio	si	si	no	no	si	no	Nunca	Nunca	no	si	si	no	no	no	no	no	no	no	no	no	
2077	9	0	1	1	1	hombre	hombre	1.310056	1.724265	34	primaria incompleta	3	si	#NAME?	si	5	no	si		si	si	no	no	no	no	no	si	no	no	no		1	no	si	0	1	0	Casi nunca			si	no		0 times	11	10 a 19 anhos		no							no								no	si	si	no	no	si	no	no	no	no	no	no	
2078	9	0	1	1	1	hombre	hombre	1.310056	1.724265	30	secundaria incompleta	1	si	bajo riesgo	si	7	si	si		si	si	si	si	si	no	no	no	no	no	no		1	no	si	0	1	0	Nunca			si	si	2	>1 time	0.739726	1 mes a 1 anho																	si	si	si	si	no	si	no	no	no	no	no	no	
2079	9	0	1	1	0	hombre	hombre	1.310056	1.724265	39		1																																																															
2081	9		0	0	1	hombre	hombre	1.310056	1.724265	28	bachillerato tecnico	1	si	no se	si	1	no	si	0	si	no	si	no	no	no	no	no	no	no	no		1	no	si	0	1	0	Casi nunca			si	no		0 times	3	1 a 9 anhos	3995	si	Después del 6º mes	1	Tatuador	Otro	si	Otros	si	si	no	no	si	no	Nunca	Nunca	no	si	si	si	no	no	no	no	no	no	no	no	
2082	9	0	1	1	1	hombre	hombre	1.310056	1.724265	42	primaria completa	2	si	no se	si	1	si	si	1	si	no	si	no	no	no	no	no	no	no	no		1	no	si	0	1	0	Casi nunca			si	si	1	1 time	5	1 a 9 anhos	2526	no							si	si	no	no	si	no	Nunca	Nunca	no	si	no	si	no	no	no	no	no	no	no	no	
2083	9	0	1	1	1	hombre	hombre	1.310056	1.724265	29		1																																																															
2084	9	0	1	1	1	hombre	hombre	1.310056	1.724265	27	Secundaria completa	1	si	#NAME?	si	3	no	si		si	si	si	no	no	no	no	no	no	no	no		1	no	si	0	1	0	Nunca			si	no		0 times				si		4	Compañero  de celda	Con maquina	no	celda	si	si	no	no	si	no	Nunca	Nunca	no	no											
2085	9	0	1	1	1	hombre	hombre	1.310056	1.724265	31	preparatoria incompleta	1	si	#NAME?	no	0		si	1	si	no	si	no	no	no	si	no	no	no	no		1	no	si	0	1	0	A veces			si	si	1	1 time			1341	no							si	no	no	no	no																
2086	9	1	1	1	1	hombre	hombre	1.310056	1.724265	33		1																																	0.0684932	<30dias									no																				
2087	9	0	1	1	1	hombre	hombre	1.310056	1.724265	29		1
[truncated: 265,474 more chars]
